# Supplementary material for: Rapid exploration of the epitope coverage produced by an Ebola survivor to guide the discovery of therapeutic antibody cocktails
Source: Antib Ther. 2020 Aug 1;3(3):167–78. doi: 10.1093/abt/tbaa016 (PMC7454256; doi:10.1093/abt/tbaa016)
Supplement: Supplemental_Tables_5_1_tbaa016 [file supplemental_tables_5_1_tbaa016.xlsx]

## Sheet: (S1) YasHeatMap_noCTLs(52x233)
		Epitope community	1	1	1	1	1	1	1	1	1	1	1	1	1	1_2	2	2	2	2_4	2	2	2	2	2	2	2	2	2	2	2	3	3	3	3	3	3	3	3	3	3	3	4	4	4	4	4	4	4
		VH Germline	VH4-59	VH4-4	VH4-34	VH3-30	VH3-30	VH3-30	VH3-30	VH3-30	VH3-23	VH1-46	VH1-2	VH1-2	VH1-2	VH3-23	VH3-23	VH1-18	VH1-46	VH2-5	VH4-34	VH4-34	VH4-34	VH4-34	VH4-34	VH4-39	VH4-39	VH4-4	VH4-61	VH6-1	VH4-34	VH1-2	VH3-23	VH3-23	VH3-23	VH3-11	VH3-11	VH3-15	VH4-39	VH4-39	VH4-39	VH4-39	VH1-2	VH2-70	VH3-15	VH3-21	VH3-30	VH3-7	VH3-7
Epitope community	VH Germline	mAb ID	ADI-15976	ADI-16003	ADI-15844	ADI-15916	ADI-15841	ADI-15819	ADI-15925	ADI-15785	ADI-15999	ADI-15956	ADI-15757	ADI-15845	ADI-15941	ADI-15742	ADI-15850	ADI-15935	ADI-15782	ADI-16047	ADI-15734	ADI-16031	ADI-15839	ADI-15743	ADI-15912	ADI-15865	ADI-15873	ADI-15741	ADI-15953	ADI-15909	ADI-15977	ADI-15889	ADI-15823	ADI-15939	ADI-15767	ADI-16032	ADI-15949	ADI-15824	ADI-15856	ADI-15806	ADI-16025	ADI-16017	ADI-15966	ADI-15779	ADI-16001	ADI-15776	ADI-15813	ADI-15969	ADI-15984
1	VH4-59	ADI-15976	0.19	0.34	0.16	0.14	0.06	0.43	0.3	0.2	0.33	0	0.24	2	1.45	0.31	1.54	1.59	0.91	0.95	1.1	3.15	3.02	3.35	2.18	1.7	2	2.64	2	0.99	2	2.62	3.39	2	3.61	3.78	2	2.57	2.76	2	1.16	2	0.99	0.93	0.99	2	0.97	1	0.98
1	VH4-59	ADI-15901	0.17	0.28	0.75	0.16	0.11	0.37	0.29	0.24	0.43	0	0.24	2	1.05	0.17	1.24	1.02	0.71	0.59	0.82	2.35	2.31	2.46	1.81	1.03	2	1.98	2	0.57	2	2.06	2.99	2	3.37	3.66	2	2.2	2.41	2	1.05	2	0.88	0.78	0.94	2	0.93	0.95	0.94
1	VH4-59	ADI-15820	0.25	0.35	1.23	0.29	0.19	0.6	0.48	0.4	0.45	0	0.28	2	1.06	0.23	1.28	0.92	0.83	0.49	0.86	1.86	1.92	1.99	1.79	1.01	2	1.67	2	0.56	2	1.79	2.78	2	3.27	3.62	2	2.18	2.2	2	1.04	2	0.93	0.83	0.95	2	0.92	0.93	0.93
1	VH4-4	ADI-15782	0.47	0.72	0.42	0.34	0.18	0.82	0.64	0.43	0.96	0	0.44	2	1.49	0.35	1.69	1.84	1.22	1.06	1.26	3.38	3.41	3.84	2.22	1.16	2	3.04	2	1.11	2	2.98	4.1	2	4.49	4.97	2	3.24	3.34	2	1.14	2	1.36	1.33	1.33	2	0.95	1.05	0.96
1	VH4-4	ADI-16003	0.29	0.32	1.21	0.37	0.24	0.47	0.55	0.46	0.44	0	0.49	2	2.08	0.5	3.35	2.15	2.11	1.46	2.21	3.36	3.29	3.54	3.83	1.3	2	3.18	2	1.57	2	2.58	3.35	2	3.28	3.26	2	1.85	2.53	2	1.39	2	0.89	0.75	0.88	2	0.91	0.91	0.92
1	VH4-4	ADI-15975							2	2		0		2										2			2		2		2			2			2			2		2	0.71	2		2
1	VH4-34	ADI-15844	0.35	1.83	0.07	0.08	0.47	3.38	0.22	0.53	0.22	0	0.39	2	1.41	1.05	2.35	3.9	1.93	2.86	1.88	5.27	5.06	5.57	2.59	2.69	2	4.88	2	3.15	2	4.65	5.59	2	5.59	5.75	2	3.57	4.6	2	1.47	2	1.11	0.97	1	2	0.99	1.02	1
1	VH3-30	ADI-15916	0.32	0.71	0.55	0.08	0.1	0.65	0.2	0.15	0.48	0	0.25	2	1.02	0.53	1.37	2.06	0.95	1.32	1.01	2.31	2.35	2.42	1.71	1.18	2	2.27	2	1.3	2	1.78	2.45	2	2.45	2.62	2	2.36	2.29	2	1.14	2	1.06	1.03	1.03	2	1.01	1.03	1.03
1	VH3-30	ADI-15841	0.28	0.58	1.16	0.14	0.08	0.67	0.31	0.22	0.54		0.31		0.95	0.39	1.27	1.66	0.9	1.03	0.9	1.87	1.91	1.93	1.52	0.93		1.84		1.06		1.6	2.07		2.1	2.24		2.23	1.93		1.15		1.08	1.06	1.05		1.03	1.05	1.05
1	VH3-30	ADI-15819	0.17	0.39	1.3	0.02	0.02	0.31	0.04	0.04	0.59		0.11		0.81	0.2	1.18	1.37	0.6	0.72	0.72	2.4	2.4	2.52	1.6	0.99		2.1		0.78		2.15	2.79		2.91	3.1		2.33	2.32		1.12		0.97	0.93	0.96		0.97	1	0.98
1	VH3-30	ADI-15925	0.24	0.7	0.47	0.09	0.09	0.56	0.15	0.13	0.41	0	0.15	2	0.98	0.45	1.41	2.04	0.69	1.26	0.94	2.63	2.63	2.77	2.26	1.52	2	2.48	2	1.17	2	1.93	2.75	2	2.75	2.92	2	2.39	2.5	2	1.09	2	1.02	1	1.01	2	0.99	1.03	1.01
1	VH3-30	ADI-15785	0.13	0.58	0.58	0.09	0.07	0.48	0.17	0.12	0.36	0	0.18	2	0.78	0.38	1.24	2.04	0.75	0.9	0.76	2.55	2.6	2.69	1.73	0.88	2	2.35	2	0.88	2	2.01	2.72	2	2.81	3.05	2	2.49	2.42	2	1.19	2	1.1	1.08	1.06	2	1.04	1.07	1.07
1	VH3-30	ADI-15811	0.15	0.28	1.08	0.25	0.16	0.18	0.13	0.15	1.36	0	0.17	2	1.57	0.41	4.6	2.25	1.72	1.91	2.47	6.96	7.34	8.09	6.72	1.8	2	7.58	2	1.68	2	5.02	8.57	2	8.84	8.11	2	3.65	5.74	2	1.46	2	0.71	0.52	0.67	2	0.85	0.85	0.89
1	VH3-30	ADI-15732							0	0		0		2										2			2		2		2			2			2			2		2	0.71	2		2
1	VH3-23	ADI-15999	0.12	0.27	0.09	0.05	0.06	1.74	0.08	0.06	0.2	0	0.08	2	1.5	0.39	2.8	2.46	1.24	1.6	1.58	4.84	4.59	5.29	3.94	1.93	2	4.23	2	1.71	2	4.46	5.3	2	5.49	5.63	2	3.27	4.09	2	1.48	2	1.12	0.92	1	2	0.95	1.02	0.97
1	VH1-69	ADI-15981	0.07	0.42	0.22	0.22	0.18	0.39	0.27	0.19	0.35	0	0.05	1	0.31	0.23	1.48	1.85	0.78	0.86	0.73	2.64	2.59	2.85	2.31	1.21	2	2.18	2	0.86	2	2.29	2.86	2	2.99	3.18	2	2.57	2.28	2	1.49	2	1.26	1.21	1.17	2	1.19	1.3	1.26
1	VH1-46	ADI-15848	0.61	0.72	0.9	0.89	0.52	1.41	1.11	1.05	0.63	0	0.38	2	1.29	0.33	1.72	1.65	1.16	0.82	1.21	2.75	2.91	2	2.3	1.37	2	2.49	2	0.76	2	2.09	3.39	2	3.71	4.1	2	2.81	2.85	2	1.06	2	0.71	2	1.27	2	0.9	0.98	0.89
1	VH1-46	ADI-15956							2	2		0		2										2			2		2		2			2			2			2		2	0.71	2		2
1	VH1-2	ADI-15757	1.22	1.51	1.37	1.09	0.78	1.56	1.47	1.24	1.16	0	0.03	1	0.43	0.48	0.94	1.2	0.18	0.63	0.37	2.53	2.46	2.66	1.89	1.24	2	2.27	0	0.52	2	1.89	2.47	2	2.69	2.91	2	2.19	2.07	2	1.16	2	0.71	2	1.1	2	1.07	1.13	1.12
1	VH1-2	ADI-15845							2	2		0		0										2			2		0		2			2			2			2		2	0.71	2		2
1	VH1-2	ADI-15941	1.26	1.64	1.49	0.97	0.64	1.57	1.4	1.23	1.17	0	0.03	0	0.21	0.37	0.68	0.96	0.08	0.44	0.16	2.29	2.4	2.37	1.81	1.26	2	2.16	0	0.41	2	1.95	2.46	2	2.7	2.97	2	2.24	2.02	2	1.23	2	0.71	2	1.13	2	1.15	1.24	1.22
1_2	VH3-23	ADI-15742	1.13	1.7	1.76	1.35	1.01	1.4	1.57	1.21	1.28	2	0.41	2	0.91	0.09	0.48	0.06	0.09	0.19	0.68	0.14	0.14	0.14	0.08	0.41	2	0.11	0	0.21	0.6	1.89	2.45	2	3.03	3	2	2.03	1.89	2	1.12	2	1.18	1.14	1.1	2	1.05	1.12	1.09
2	VH3-23	ADI-15850	1.23	1.75	1.9	1.56	1.44	1.43	1.6	1.35	1.37	2	1.02	2	1.15	0.18	0.15	0.43	0.56	0.11	1	0.17	0.18	0.17	0.16	1.04	2	0.14	2	0.25	0	1.36	1.32	2	0.92	2.27	2	1.78	1.14	2	0.96	2	1.21	1.14	1.12	2	1.06	1.09	1.07
2	VH3-23	ADI-15847	1.24	1.81	1.9	1.46	1.15	1.33	1.7	1.32	1.19	2	0.24	2	0.93	0.36	0.18	0.14	0.08	0.19	0.09	0.22	0.18	0.18	0.06	0.37	2	0.14	0	0.3	0	1.4	1.31	2	1.67	2.11	2	1.9	1.01	2	1.04	2	1.05	1.11	1.14	2	1	1.08	1.03
2	VH1-18	ADI-15935	1.26	1.59	1.68	1.7	1.6	1.52	1.73	1.48	1.37	2	1.35	2	1.42	1.23	0.8	0.03	0.19	0.15	0.57	0.83	1.49	0.84	1.64	0.6	2	1.1	0	0.37	2	1.65	2.2	2	2.27	2.56	2	2.08	1.98	2	1.12	2	1.05	1.06	1.03	2	1.04	1.05	1.05
2	VH1-18	ADI-15784	1.17	1.85	2.12	1.62	1.23	1.6	1.8	1.38	1.52	2	0.58	2	1.05	0.67	0.17	0.06	0.04	0.07	0.13	0.17	0.33	0.19	0.25	0.27	2	0.22	0	0.18	0.6	1.58	1.66	2	2.05	2.53	2	1.7	1.3	2	1.05	2	1.16	1.17	1.12	2	0.98	1.05	1.02
2	VH1-2	ADI-15980	0.95	1.59	1.82	1.28	0.94	1.24	1.5	1.05	1.19	2	0.5	2	0.82	0.15	0.19	0.19	0.22	0.1	0.58	0.85	0.95	0.88	0.94	0.95	2	0.62	0	0.16	2	1.53	1.81	2	2.13	2.21	2	1.93	1.38	2	0.97	2	1.06	0.98	1.02	2	0.94	0.99	0.97
2	VH1-2	ADI-15822	1.25	1.77	2.09	1.61	1.31	1.49	1.73	1.44	1.37	2	1.61	2	1.19	0.25	0.18	0.68	1.91	0.05	0.51	0.21	0.19	0.25	0.06	0.25	2	0.16	2	0.67	0	2.59	5.95	2	8.19	6.73	2	2.03	2.31	2	1.09	2	1.28	1.32	1.29	2	1.43	1.26	1.29
2	VH1-2	ADI-15871	1.52		1.7				2	2		2	1.16	2	1.27	0.58	0.31		1.98		1.08			1	0.13		2		2		2			2			2			2	0.93	2	1.19	2		2	1.3	1.37	1.36
2	VH1-2	ADI-16039	1.4	1.32	1.91	1.28	1.08	1.26	1.33	1.05	1.1	2	1.17	2	1.26	0.35	0.48	1.43	1.97	0.4	1.02	1.49	1.43	1.59	0.51	0.95	2	1.34	2	0.91	2	2.48	4.08	2	4.48	4.78	2	2.17	2.35	2	0.91	2	1.22	1.2	1.16	2	1.31	1.36	1.36
2	VH1-46	ADI-15759	0.93	1.45	1.79	1.24	0.98	1.19	1.64	1.18	1.14	2	0.78	2	0.91	0.3	0.28	0.38	0.97	0.2	0.17	0.21	0.22	0.24	0.04	0.46	1	0.11	0	0.54	0	2.49	4.27	2	9.19	6.28	2	1.56	1.61	2	0.9	2	1.19	1.31	1.21	2	1.04	1.08	1.06
2	VH1-46	ADI-15842	1.12	1.51	1.64	1.43	1.21	1.37	1.53	1.29	1.26	2	1.2	2	1.18	0.03	0.1	0.9	0.09	0.03	0.06	0.06	0.05	0	0.02	0.08	2	0.04	2	0.07	0	1.26	1.24	2	1.21	1.27	2	2.08	0.81	2	1.02	2	0.71	2	1.03	2	1.01	1.03	1.03
2_4	VH2-5	ADI-16047	1.32	1.96	2.17	1.79	1.45	1.82	1.96	1.65	1.66	2	0.74	2	1.12	0.07	0.15	0.39	0.32	0.01	0.76	0.07	0.05	0.08	0.03	0.13	2	0.03	0	0.19	0	1.86	1.99	2	2.2	2.56	2	2.38	1.53	2	1.25	2	1.47	1.45	1.38	2	1.18	1.23	1.23
2	VH3-13	ADI-16029	1.54	1.53	1.71	1.98	2.06	1.59	1.97	1.7	1.48		1.63		1.58	0.15	0.34	0.53	0.28	0.17	0.17	0.32	0.26	0.32	0.04	0.51		0.27		0.33		1.47	1.86		1.68	2.04		2	1.38		1.02		1.09	1.1	1.06		1.02	1.07	1.05
2	VH3-21	ADI-15854	1.32	1.9	1.88	1.87	1.69	1.75	1.93	1.62	1.57	2	1.16	2	1.32	0.04	0.94	0.07	0.12	0.06	0.05	0.06	0.07	0.03	0.03	0.15	2	0.03	0	0.12	0	1.56	1.77	2	1.73	1.74	2	1.97	1.22	2	1.11	2	1.15	1.16	1.08	2	1.05	1.09	1.08
2	VH3-21	ADI-15915	1.53		2.15				2	2		2	1.56	2	1.3	0.56	0.26		1.26		0.36			0	0.11		2		2		2			2			2			2	0.79	2	1.19	2		2	1.2	1.25	1.28
2	VH3-33	ADI-15808	1.56	1.56	1.74	2.17	2.23	1.72	2.04	1.89	1.6		1.84		1.69	0.1	0.25	0.49	0.35	0.13	0.34	0.1	0.11	0.12	0.14	0.17		0.05		0.3		1.58	2.1		2.1	2.52		2.11	1.59		1.15		1.11	1.11	1.09		1.07	1.04	1.12
2	VH3-33	ADI-15868	1.18	2.03	2.1	1.49	1.15	1.55	1.82	1.42	1.47	2	0.7	2	1.01	0.22	0.19	0.53	0.19	0.18	0.67	0.18	0.16	0.2	0.11	0.44	2	0.15	0.6	0.34	1	1.49	1.3	2	1.26	2.18	2	2.12	1.14	2	1.11	2	1.34	1.26	1.29	2	1.08	1.16	1.17
2	VH3-53	ADI-15879	0.98	1.57	1.42	1.17	1.11	1	1.27	1.02	0.95	2	0.87	2	0.99	0.27	0.17	0.36	0.71	0.2	0.62	0.19	0.17	0.21	0.12	0.49	0.6	0.13	0.6	0.42	0.6	1.63	2.74	2	2.92	3.54	2	1.3	1.25	2	0.75	2	0.9	0.98	1.05	2	1	1	1.01
2	VH3-7	ADI-15876	1.64	2.33	2.42	1.94	1.6	1.71	2.06	1.62	1.58	2	1.63	2	1.4	0.44	1.07	0.53	1.36	0.25	1.18	0.34	0.34	0.3	0.49	0.52	2	0.41	2	1.01	2	0.74	0.57	2	0.57	4.11	2	1.62	0.52	2	0.92	2	1.35	1.42	1.31	2	1.29	1.35	1.37
2	VH4-30-2	ADI-15786	1.09	1.38	1.67	1.3	1.05	1.23	1.42	1.18	1.07	2	1.01	2	1.04	0.21	0.25	0.62	0.27	0.09	0.19	0.16	0.11	0.16	0.07	0.2	1	0.1	2	0.62	0	1.12	0.77	2	0.38	5.18	2	1.4	0.3	2	0.72	2	1.08	1.08	1.12	2	1.15	1.16	1.17
2	VH4-31	ADI-15881	1.09		1.65				2	2			0.82		1.06	0.11	0.18		0.23		0.46				0.07																1.08		1.19				1.04	1.04	1.04
2	VH4-34	ADI-16005	1.47	2.16	2.54	2.07	1.56	1.96	2.11	1.88	1.76		1.36		1.31	0.15	0.33	0.89	0.19	0.11	0.12	0.11	0.09	0.13	0.02	0.17		0.1		0.35		2.15	3.05		5.2	5.31		2.4	2.02		1.17		1.45	1.47	1.38		1.09	1.18	1.14
2	VH4-34	ADI-15734	1.14	1.55	1.75	1.51	1.25	1.5	1.64	1.3	1.34	2	0.46	2	0.95	0.05	1.15	0.09	0.21	0.84	0.04	0.03	0.02	0.05	0.02	0.09	2	0.01	0	0.61	0	1.62	2.05	2	2.3	2.62	2	2.27	1.65	2	1.1	2	1.12	1.12	1.08	2	1.01	1.05	1.04
2	VH4-34	ADI-15978	1.34	1.95	2.19	1.91	1.67	1.72	1.93	1.57	1.59	2	1.46	2	1.34	0.07	0.37	0.87	0.21	0.07	0.12	0.05	0.03	0.05	0.03	0.14	2	0.03	0.6	0.18	0	1.35	1.33	2	1.44	1.72	2	1.82	0.91	2	1.05	2	1.2	1.17	1.12	2	1.07	1.09	1.09
2	VH4-34	ADI-15843	1.29	1.94	2.21	1.81	1.52	1.64	1.85	1.51	1.52	2	1.64	2	1.34	0.05	0.44	0.79	0.16	0.05	0.09	0.05	0.04	0.06	0.03	0.12	2	0.03	0.6	0.12	0	1.21	1.09	2	1.16	1.39	2	1.58	0.72	2	1.02	2	1.15	1.13	1.06	2	1.04	1.05	1.05
2	VH4-34	ADI-16031	1.31	1.65	1.67	1.83	1.83	1.69	1.8	1.64	1.48	2	1.56	2	1.39	0.1	0.8	0.68	0.44	0.12	0.22	0.06	0.03	0.07	0.04	0.13	2	0.01	0.6	0.35	0.6	1.46	1.86	2	1.8	2.05	2	2.14	1.56	2	1.07	2	1.12	1.17	1.07	2	1.04	1.06	1.06
2	VH4-34	ADI-15839	1.31	1.76	1.82	1.83	1.74	1.71	1.85	1.6	1.53	2	1.62	2	1.42	0.11	0.7	1.07	0.33	0.11	0.21	0.06	0.05	0.08	0.06	0.18	2	0.04	0.6	0.24	0.6	1.35	1.53	2	1.51	1.75	2	1.97	1.19	2	1.05	2	1.18	1.19	1.09	2	1.05	1.07	1.07
2	VH4-34	ADI-15743	1.39	1.66	1.71	1.86	1.85	1.7	1.84	1.63	1.51	2	1.59	2	1.39	0.12	0.46	0.61	0.33	0.14	0.15	0.07	0.04	0.09	0.03	0.21	2	0.03	0.6	0.33	2	1.47	1.84	2	1.8	2.06	2	2.12	1.51	2	1.08	2	1.12	1.16	1.07	2	1.06	1.09	1.09
2	VH4-34	ADI-15908	1.42	1.79	2.06	1.98	1.81	1.61	1.99	1.67	1.55	2	1.86	2	1.57	0.09	0.29	0.87	0.23	0.11	0.11	0.06	0.09	0.08	0.03	0.18	2	0.06	2	0.14	0.6	1.21	1.07	2	1.26	1.58	2	1.69	0.66	2	1.02	2	1.08	1.1	1.09	2	0.99	1.01	1
2	VH4-34	ADI-15912	1.34	1.89	2.05	1.87	1.64	1.67	1.88	1.55	1.55	2	1.55	2	1.4	0.08	1.17	1.02	0.27	0.08	0.15	0.12	0.11	0.14	0.08	0.14	2	0.1	2	0.26	0.6	1.44	1.41	2	1.51	1.86	2	1.91	0.95	2	1.06	2	1.21	1.19	1.15	2	1.05	1.07	1.07
2	VH4-34	ADI-15958	1.39		2.03				2	2		2	2.13	2	1.41	0.34	0.23		1.36		1.08			0	0.03		2		2		0			2			2			2	0.78	2	1.19	2		2	1.14	1.13	1.14
2	VH4-34	ADI-15952	1.35		1.74				2	2			1.39		1.24	0.33	0.17		0.25		0.19				0.02																1.03		1.19				1.15	1.16	1.17
2	VH4-39	ADI-15865	1.18	1.59	1.8	1.58	1.4	1.5	1.68	1.33	1.36	2	1.11	2	1.21	0.29	1.05	0.48	0.29	0.27	0.2	0.19	0.19	0.21	0.13	0.48	2	0.23	0	0.25	0	1.18	1.35	2	1.47	1.49	2	1.8	0.93	2	1.07	2	1.09	1.07	1.03	2	1.03	1.06	1.06
2	VH4-39	ADI-15873							2	2		2		2										0			0		0		0			2			2			2		2	0.71	2		2
2	VH4-4	ADI-15741	1.33	1.88	1.95	1.91	1.79	1.78	1.91	1.67	1.61	2	1.7	2	1.47	0.09	0.8	1.4	0.35	0.08	0.2	0.07	0.04	0.09	0.06	0.13	2	0.03	2	0.31	2	1.43	1.42	2	1.47	1.68	2	2.01	1.01	2	1.1	2	1.28	1.28	1.17	2	1.1	1.12	1.12
2	VH4-59	ADI-15887							2	2		2		2										0			2		0		0			2			2			2		2	0.71	2		2
2	VH4-59	ADI-15877	1.39	2.31	2.52	2.17	1.8	1.97	2.18	1.71	1.82	2	1.7	2	1.46	0.06	0.13	1.28	0.17	0.05	0.09	0.04	0.04	0.06	0.03	0.1	2	0.03	0	0.11	0	1.3	0.87	2	0.94	1.13	2	1.66	0.55	2	1.12	2	1.39	1.34	1.23	2	1.14	1.17	1.17
2	VH4-59	ADI-15860		1.64	1.74	2.02	1.96	1.64	1.9	1.68	1.52	2		2		1.21		0.07		0.07		0.11	0.1	0.14		0.23	2	0.08	0	0.5	0.6	1.74	2.44	2	2.6	2.83	2	2.51	2.11	2		2	1.1	1.13	1.06	2		1.13	1.2
2	VH4-59	ADI-16019	1.44		1.98				2	2		2	1.72	2	1.28	0.63	0.21		2.16		0.38			0.6	0.05		2		2		2			2			2			2	0.72	2	1.19	2		2	1.32	1.3	1.33
2	VH4-61	ADI-15953							2	2		2		2										1			2		0		2			2			2			2		2	0.71	2		2
2	VH6-1	ADI-15909	1.43	1.81	1.82	2.19	2.23	1.86	2.1	1.91	1.65	2	1.7	2	1.52	0.08	0.28	0.73	1.37	0.08	1.66	0.08	0.06	0.09	0.08	0.2	2	0.05	2	0.17	2	1.24	1.58	2	0.98	0.23	2	2.24	0.12	2	1.05	2	1.22	1.21	1.13	2	1.07	1.07	1.08
2_3	VH3-48	ADI-15818	1.47	2.14	2.62	2.01	1.78	1.89	2.06	1.79	1.95	2	1.89	2	1.57	0.17	0.4	1.08	1.58	0.19	1.62	0.23	0.22	0.22	0.37	0.33	2	0.19	2	0.23	2	1.26	0.47	2	0.42	0.4	2	2.05	0.3	2	1.13	2	1.43	1.36	1.32	2	1.15	1.18	1.18
2_3	VH3-48	ADI-15762	0.95	1.05	1.35	1.06	1.04	0.93	1.1	0.9	0.91	2	0.97	2	0.81	0.03	0.03	0.46	0.65	0.06	0.82	0.08	0.08	0.07	0.03	0.12	2	0.08	2	0.06	0	0.54	0.09	0	0.13	0.07	2	1.17	0.04	0	0.72	2	0.76	0.69	0.77	2	0.78	0.78	0.76
2_3	VH3-23	ADI-15768	1.18	1.98	1.82	1.62	1.47	1.43	1.65	1.39	1.32	2	1.29	2	1.06	0.63	0.26	1.27	1.18	0.61	1.17	0.48	0.51	0.44	0.46	1.35	2	0.43	2	1.01	2	0.27	0.1	0	0.09	0.08	2	1.66	0.13	0	0.43	2	1.27	1.24	1.13	2	1.12	1.12	1.13
2_3	VH3-23	ADI-16010	1.41	2.07	1.85	1.67	1.49	1.41	1.66	1.4	1.28	2	1.92	2	1.39	0.48	0.38	1.26	1.09	0.61	1.66	0.44	0.53	0.46	0.59	1.88	2	0.35	2	0.95	2	0.2	-0.02	0	0.03	0.01	0	1.3	0.03	0	0.5	2	1.26	1.21	1.08	2	1.2	1.12	1.14
3	VH1-18	ADI-15763	1.34	1.71	1.85	1.96	1.87	1.53	1.87	1.51	1.33	2	1.81	2	1.43	1.64	1.87	1.78	1.34	1.34	1.7	1	1.01	1.07	1.05	2.68	2	1.16	2	1.28	2	0.65	0.17	0	0.33	0.09	0	0.58	0.29	0	0.68	0	1.12	1.1	0.96	2	1.04	1.05	1.03
3	VH1-18	ADI-15834	1.45	1.75	1.89	2.07	1.98	1.62	1.93	1.6	1.39	2	1.79	2	1.52	1.44	2.25	2.08	1.69	1.41	1.82	1.06	1.03	1.14	1.44	2.69	2	1.34	2	1.19	2	0.25	0.15	0	0.09	0.05	2	0.44	0.11	0	0.68	2	1.18	1.21	1.05	2	1.12	1.15	1.14
3	VH1-18	ADI-15817	1.35	1.63	1.97	1.79	1.57	1.5	1.77	1.37	1.34	2	1.54	2	1.38	0.89	0.67	1.45	1.17	0.8	1.25	0.6	0.58	0.64	0.66	2.17	2	0.62	2	0.99	2	0.18	0.18	0	0.09	0.07	0	1.5	0.1	0	0.57	0	1.19	1.18	1.09	2	1.12	1.17	1.15
3	VH1-18	ADI-15870	1.43	1.67	1.91	1.9	1.84	1.58	1.81	1.51	1.35	2	2	2	1.51	1.3	2.28	1.67	1.57	1.32	1.81	0.98	0.99	1	1	2.82	2	1.29	2	0.99	2	0.17	0.05	0	0.05	0.04	0	0.02	0.03	0	0.49	0	1.09	1.12	0.99	2	1.02	1.03	1
3	VH1-18	ADI-15797	1.57	1.88	2.1	2.21	2.33	1.79	2.12	1.69	1.59	2	2.41	2	1.7	2.35	2.13	2.15	2.38	1.68	2.2	1.08	1.12	1.14	1.4	3.38	2	1.12	2	1.62	2	2.87	0.17	0	0.1	0.07	2	0.05	0.05	0	0.83	2	1.16	1.13	1.06	2	1.08	1.08	1.08
3	VH1-18	ADI-15761	1.35	1.82	2.01	2.06	1.95	1.69	1.94	1.53	1.43	2	1.69	2	1.46	1.28	2.3	1.83	1.41	1.4	1.66	0.89	0.87	0.95	0.91	2.65	2	1.3	2	0.9	2	0.16	0.05	0	0.02	0.01	0	0.05	0.02	0	0.49	0	1.1	1.15	1.01	2	0.99	0.99	1
3	VH1-18	ADI-15864	2.26	1.89	2.18	2.26	2.06	1.96	2.3	1.68	1.65	2	2	2	2	2	2	2	2	1.41	2	2	2	2	2	2	2	2	2	2	2	0.18	0.08	0	0.09	0.05	0	0.06	0.06	0	0	0	1.21	1.2	1.09	2	1.13	1.13	1.2
3	VH1-18	ADI-15756			2.1				2	2		2		2		0.76								2			2		2		2			0			1			0		0		2		2
3	VH1-2	ADI-15788	1.34	1.67	1.9	1.89	1.82	1.59	1.85	1.47	1.38	2	1.87	2	1.39	1.21	1.95	1.75	1.4	1.02	1.64	0.76	0.77	0.81	0.96	2.27	2	1.02	2	1.1	2	0.19	0.36	0	0.09	0.06	0	1.1	0.24	0	0.53	0	1.14	1.14	1.03	2	0.97	0.95	0.97
3	VH1-2	ADI-15739	1.41		2.1				2	2			2.02		1.64	1.56	2.51		1.48		1.87			2	0.92																0.6		1.25				1.1	1.09	1.11
3	VH1-2	ADI-15889	1.23	1.63	1.74	1.72	1.59	1.49	1.71	1.36	1.28	2	1.7	2	1.3	1.11	1.65	1.61	1.1	0.99	1.26	0.51	0.49	0.58	0.55	1.63	2	0.68	2	0.98	2	0.19	0.11	0	0.06	0.04	0	1.6	0.06	0	0.47	0	1.06	1.13	1	2	1.03	1.03	1.04
3	VH1-2	ADI-15987	1.41	1.8	2.1	2.01	1.8	1.72	1.91	1.59	1.42	2	2.06	2	1.51	1.42	2.95	1.73	1.52	1.01	1.74	0.68	0.81	0.7	0.88	2.55	2	0.8	2	0.97	2	0.15	0.03	0	0.04	0.05	0	1.14	0.03	0	0.48	0	1.18	1.15	1.1	2	1.11	1.1	1.14
3	VH1-2	ADI-16054	1.4	1.95	2.06	2.12	1.97	1.68	2.03	1.58	1.45	2	1.9	2	1.56	1.08	2.03	1.89	1.49	1.21	1.81	0.58	0.55	0.66	0.73	2.61	2	0.81	2	0.75	2	0.25	0.11	0	0.09	0.06	0	1.41	0.02	0	0.46	0	1.14	1.2	1.07	2	1.06	1.07	1.08
3	VH1-2	ADI-16020	1.65	1.95	2.25	2.21	2.15	1.81	2.1	1.64	1.5	2	2.74	2	1.88	1.66	3.26	2.45	2.45	1.47	2.73	0.95	0.9	1.03	1.62	3.04	2	1.29	2	1.29	2	0.19	0.1	0	0.03	0.02	0	1.65	0.07	0	0.5	0	1.17	1.2	1.05	2	1.16	1.12	1.15
3	VH1-2	ADI-15917	1.96	2.31	2.55	2.62	2.63	2.13	2.36	1.99	1.67	2	3.59	2	2.17	2.14	4.51	3.24	3.39	1.95	3.53	1.36	1.36	1.54	2.69	3.71	2	2.03	2	1.6	2	0.2	0.04	0	0.06	0.05	0	2.09	0.07	0	0.57	0	1.42	1.31	1.13	2	1.27	1.19	1.23
3	VH1-2	ADI-16024	1.21	1.61	1.85	1.7	1.56	1.56	1.7	1.31	1.33	2	1.43	2	1.25	1.13	1.5	1.49	1.11	0.88	1.25	0.52	0.49	0.56	0.64	1.75	2	0.59	2	1.01	2	0.16	0.02	0	0.03	0.01	0	1.55	0	0	0.48	0	1.13	1.13	1.04	2	1.05	1.04	1.06
3	VH1-2	ADI-16030	1.23	1.53	1.72	1.65	1.53	1.44	1.65	1.29	1.26		1.73		1.32	1.11	1.68	1.48	1.06	0.92	1.22	0.47	0.45	0.52	0.48	1.61		0.61		0.99		0.17	0.13		0.05	0.04		1.52	0.08		0.43		1.08	1.11	1		1.03	1.04	1.04
3	VH1-2	ADI-15989	0.87		2.1				2	2		2	1.21	2	1.14	0.53	1.28		1.4		1.09			2	0.52		2		2		2			0			0			0	0.35	0	1.14	2		2	0.64	0.68	0.65
3	VH1-3	ADI-15764			2.1				2	2		2		2		0.76								2			2		2		2			0			0			0		0		2		2
3	VH1-3	ADI-15835	1.44	1.73	2	2.18	1.96	1.74	2.02	1.56	1.39	2	1.95	2	1.59	1.47	2.49	1.96	1.46	1.37	1.87	0.93	0.92	1.02	0.82	2.94	2	1.18	2	1.16	2	0.18	0.07	0	0.09	0.08	0	0.85	0.04	0	0.49	0	1.18	1.25	1.06	2	1.14	1.13	1.14
3	VH1-3	ADI-16058	1.39	1.76	2.05	2	1.83	1.59	2	1.75	1.41	2	1.91	2	1.45	1.32	2.05	1.79	1.45	1.31	1.63	0.92	0.96	0.99	0.73	2.35	2	1.03	2	1.23	2	0.42	0.35	0	0.3	0.27	0	1.5	0.29	0	0.47	0	1.23	1.25	1.24	2	1.09	1.08	1.1
3	VH1-3	ADI-15961	1.11		2.1				2	2			1.27		1.22	1	1.15		0.96		1.08			2	0.62																0.47		1.14				1.02	1	1.03
3	VH1-46	ADI-15927	1.29	1.7	1.93	1.94	1.76	1.47	1.84	1.49	1.25	2	1.5	2	1.42	1.17	1.84	1.75	1.29	1.13	1.49	0.73	0.7	0.81	0.79	2.84	2	0.92	2	1.13	2	0.19	0.07	0	0.14	0.06	1	1.17	0.07	0	0.45	2	1.16	1.19	1.07	2	1.05	1.08	1.05
3	VH1-46	ADI-15807	1.49	1.91	2.08	2.16	2.06	1.7	2.04	1.66	1.53	2	2	2	1.56	1.47	2.1	1.94	1.49	1.4	1.95	0.86	0.87	0.88	0.85	3.01	2	1.08	2	1.11	2	0.23	0.1	0	0.08	0.08	0	0.68	0.08	0	0.53	0	1.16	1.21	1.09	2	1.1	1.09	1.11
3	VH1-69	ADI-16008	1.41	1.8	1.98	2.06	1.98	1.59	1.94	1.63	1.38	2	2.32	2	1.49	1.46	1.98	1.92	1.49	1.39	1.71	0.85	0.82	0.91	0.87	2.71	2	1.05	2	1.14	2	0.21	0.11	0	0.1	0.05	0	0.2	0.09	0	0.49	1	1.15	1.21	1.11	2	1.07	1.07	1.05
3	VH1-69	ADI-15794		1.68	1.86	2.07	1.95	1.51	1.95	1.6	1.38	2		2		1.44		2.16		1.35		0.9	0.9	0.98		2.75	2	1.3	2	1.12	2	0.24	0.16	0	0.14	0.15	0	0.57	0.09	0		0	1.11	1.17	1.01	2		1.13	1.2
3	VH1-69	ADI-15922	1.44	1.86	2.16	2.03	1.79	1.7	1.99	1.52	1.45	2	1.84	2	1.48	1.29	1.86	1.8	1.7	1.11	1.75	0.67	0.68	0.73	0.69	2.88	2	0.97	2	1.03	2	0.19	0.08	0	0.06	0.07	0	0.66	0.05	0	0.43	0	1.19	1.22	1.07	2	1.08	1.06	1.07
3	VH1-69	ADI-15913	1.43		2.1				2	2			2.05		1.54	2.16	1.94		1.76		2.21			2	1.34																0.89		1.25				1	1.06	0.97
3	VH1-69	ADI-15775	1.4	1.68	1.97	2.02	1.83	1.63	2.07	1.59	1.46		1.93		1.55	1.36	2.23	2.04	1.7	1.31	1.89	1	1.04	1.03	1.17	2.62		1.27		1.06		0.21	0.25		0.15	0.12		0.47	0.18		0.48		1.13	1.16	1.05		1.07	1.06	1.06
3	VH1-69	ADI-15766	1.38	1.7	1.96	1.88	1.78	1.57	1.86	1.47	1.38	2	2.31	2	1.41	1.06	1.17	1.7	1.31	1.03	1.69	0.59	0.6	0.63	0.72	2.39	2	0.83	2	0.89	2	0.18	0.05	0	0.05	0.05	0	0.8	0.04	0	0.44	0	1.1	1.13	1.11	2	1.04	1.03	1.03
3	VH1-69	ADI-16044	1.29	1.63	1.99	1.71	1.58	1.44	1.79	1.42	1.3	2	1.57	2	1.28	1.05	1.19	1.5	1.3	0.85	1.39	0.6	0.55	0.65	0.9	1.54	2	0.55	2	1.11	2	0.32	0.11	0	0.15	0.09	0	1.67	0.13	0	0.64	0	1.19	1.2	1.14	2	1.08	1.07	1.08
3	VH2-5	ADI-15809	1.13	1.29	1.4	1.5	1.62	1.24	1.41	1.16	1.01	2	1.7	2	1.26	1.08	1.83	1.63	1.57	1.22	1.54	0.97	0.94	0.99	0.94	1.97	2	1.12	2	0.99	2	0.25	0.24	0	0.2	0.16	1	0.12	0.14	0	0.54	1	0.78	0.84	0.76	2	0.89	0.84	0.84
3	VH2-5	ADI-15968	1.4	1.68	1.74	1.92	1.77	1.49	1.85	1.38	1.33	2	1.76	2	1.5	1.44	2.01	1.7	1.64	1.89	1.82	1.47	1.41	1.53	1.11	2.97	2	1.63	2	1.09	2	0.45	0.31	0	0.45	0.28	0	0.13	0.34	0	0.51	0	0.93	1	0.88	2	1.08	1.08	1.09
3	VH2-5	ADI-16006	1.58	1.91	2.09	2.14	2.09	1.72	2.12	1.61	1.48		2.04		1.69	1.64	2.68	2.21	1.75	1.41	2.04	1.53	1.47	1.64	1.19	3.22		1.62		1.24		0.4	0.63		0.06	0.05		0.37	0.51		0.55		1.23	1.26	1.02		1.14	1.17	1.15
3	VH3-23	ADI-15823	1.41	1.91	2	1.88	1.77	1.68	1.86	1.5	1.4	2	1.66	2	1.44	1.36	1.64	1.7	1.29	1.15	1.59	0.79	0.77	0.83	0.75	2.23	2	0.93	2	1.08	2	0.22	0.03	0	0.04	0.03	0	1.21	0.06	0	0.5	0	1.17	1.22	1.06	2	1.1	1.12	1.12
3	VH3-23	ADI-15939			2.1				2	2		2		2		1.36								2			2		2		2			0			0			0		0	1.17	2		2
3	VH3-23	ADI-15767	1.47	2.01	2.1	2.02	1.88	1.78	1.96	1.58	1.52	2	2.26	2	1.5	1.41	1.88	2.06	1.4	1.14	1.77	0.82	0.82	0.87	0.87	2.43	2	1.02	2	1.23	2	0.22	0.04	0	0.05	0.05	0	1.3	0.07	0	0.52	0	1.24	1.27	1.09	2	1.17	1.13	1.15
3	VH3-23	ADI-15827	1.5	2.41	2.18	2.22	1.93	1.71	2.07	2	1.51	2	2.1	2	1.57	1.31	2.5	2.01	1.49	1.16	1.86	0.72	0.79	0.77	0.71	3.02	2	0.9	2	1.04	2	0.2	0.05	0	0.06	0.05	0	-0.07	0.07	0	0.47	0	1.23	1.22	1.08	2	1.1	1.07	1.09
3	VH3-23	ADI-15957	1.46	2.05	1.94	1.97	1.76	1.6	1.92	1.48	1.37	2	1.54	2	1.64	1.33	2.26	1.75	1.28	1.13	1.73	0.75	0.78	0.76	0.84	2.92	2	0.96	2	0.98	2	0.22	0.05	0	0.02	0.03	0	0.24	0.04	0	0.49	1	1.12	1.12	0.96	2	1.04	1.1	1.06
3	VH3-23	ADI-15746	1.34	2.44	1.83	1.94	1.79	1.42	1.81	1.55	1.22		1.8		1.55	1.43	2.34	1.86	1.51	1.5	1.77	1.18	1.29	1.18	1.07	4.14		1.4		1.14		0.34	0.23		0.12	0.14		0.24	0.24		0.59		1.18	1.2	0.94		0.97	1	0.97
3	VH3-23	ADI-16033	1.41	2.15	1.94	1.98	1.86	1.57	1.87	1.48	1.36	2	1.71	2	1.52	1	1.48	1.79	1.36	1.02	1.67	0.77	0.81	0.88	0.68	2.43	2	0.68	2	0.88	2	0.32	0.25	0	0.06	0.06	0	1.06	0.24	0	0.45	2	1.22	1.2	1	2	1.05	1.06	1.05
3	VH3-23	ADI-16036	1.42	2.05	1.99	2.1	1.9	1.67	1.99	1.6	1.44	2	1.75	2	1.48	0.84	1.23	1.63	1.14	0.96	1.47	0.62	0.63	0.65	0.62	2.12	2	0.71	2	0.7	2	0.58	0.56	0	0.49	0.57	0	0.79	0.43	0	0.6	0	1.14	1.17	1.01	2	1.08	1.07	1.1
3	VH3-11	ADI-15962	1.18		2.1				2	2			1.39		1.17	0.71	0.92		2.47		1.23			2	0.8																0.68		1.25				1.09	1.01	1.08
3	VH3-11	ADI-16032	1.29	1.61	1.73	1.73	1.69	1.56	1.71	1.38	1.31	2	1.52	2	1.34	1.34	1.67	1.64	1.34	1.28	1.44	0.97	0.95	1.02	1.11	2.06	2	1.2	2	0.9	2	0.21	0.1	0	0.04	0.03	0	0.81	0.07	0	0.61	0	1.07	1.1	0.98	2	1.03	1.03	1.04
3	VH3-11	ADI-15949		2.24	1.93	1.98	1.8	1.55	1.81	1.45	1.33	2		2		1.4		1.74		1.15		0.81	0.85	0.87		2.93	2	1	2	1.04	2	0.34	0.24	0	0.36	0.29	0	1.54	0.27	0		1	1.14	1.13	1.02	2		1.13	1.2
3	VH3-15	ADI-15824	1.34	1.62	1.71	1.82	1.82	1.57	1.73	1.5	1.39		1.6		1.29	1.97	1.69	1.54	1.53	1.61	1.59	1.45	1.46	1.51	1.36	2.27		1.45		1.67		1.72	0.82		1.03	0.29		0.02	1.08		0.95		1.38	1.11	0.96		1.08	1.07	1.05
3	VH3-15	ADI-16046	1.29	1.68	1.69	1.79	1.79	1.46	1.69	1.43	1.34	2	1.49	2	1.25	1.78	1.51	1.41	1.36	1.48	1.44	1.22	1.24	1.25	1.13	2.6	2	1.18	2	1.43	2	1.56	0.43	0	0.75	0.15	2	0.02	0.68	0	0.95	2	1.11	0.98	0.88	2	1.02	1.02	1.01
3	VH3-15	ADI-15814	1.45	2.44	2.2	2.44	2.34	1.88	2.3	1.85	1.65	2	1.72	2	1.48	2.53	1.94	1.75	1.58	2.02	1.92	1.45	1.48	1.55	1.2	3.25	2	1.29	2	1.94	2	2.36	0.2	0	0.75	0.23	2	0.16	0.8	0	0.93	1	1.34	1.27	1.05	2	1.04	1.07	1.03
3	VH3-15	ADI-15735	1.37	1.71	1.84	1.86	1.81	1.57	1.8	1.45	1.31	2	1.9	2	1.47	1.39	2.54	1.85	1.54	1.35	1.84	0.86	0.85	0.9	0.98	2.5	2	1.18	2	1.02	2	0.15	0.03	0	0.04	0.03	0	0.01	0.02	0	0.47	0	1.07	1.13	0.99	2	1.06	1.03	1.04
3	VH3-15	ADI-15830	1.45	1.73	1.9	1.95	1.99	1.58	1.88	1.55	1.37	2	2.48	2	1.58	1.37	2.63	1.78	1.91	1.36	2.02	0.88	0.91	0.91	1.15	2.64	2	1.15	2	1	2	0.19	0.1	0	0.06	0.03	0	0.02	0.04	0	0.48	0	1.12	1.15	1.08	2	1.09	1.06	1.07
3	VH3-15	ADI-15898	1.59	2.04	2.08	2.09	2.02	1.74	2.02	1.62	1.46	2	2.07	2	1.47	1.49	1.5	2.01	1.02	1.41	1.19	1.02	1.12	1.04	0.5	3.35	2	1.3	2	1.03	2	0.23	0.04	0	0.04	0.02	2	0.05	0.07	0	0.71	2	1.21	1.2	1.07	2	1.05	1.08	1.06
3	VH3-15	ADI-15765	1.35	1.78	1.89	2.27	2.03	1.65	2.16	1.87	1.45	2	2.12	2	1.66	1.86	2.23	2.56	2.01	1.84	1.99	1.05	1.07	1.24	1.34	3.02	2	1.41	2	1.63	2	0.33	0.19	0	0.23	0.22	2	1.61	0.18	0	0.76	2	1.25	1.34	1.11	2	0.96	1.07	0.94
3	VH3-15	ADI-15934	1.21		2.1				2	2			1.67		1.41	1.77	1.81		1.54		1.7			2	1.3																0.88		1.25				1.02	1.01	0.98
3	VH3-21	ADI-15993	1.45	1.83	1.83	1.98	1.95	1.57	1.88	1.49	1.32		2.06		1.54	1.34	2.7	1.95	1.62	1.51	1.98	1.22	1.22	1.27	1.16	3.1		1.57		1.07		0.25	0.18		0.04	0.02		0.11	0.14		0.49		1.07	1.11	0.96		1.05	1.05	1.03
3	VH3-21	ADI-15821	1.52	1.82	2.03	2.07	1.94	1.67	1.98	1.55	1.45	2	1.92	2	1.46	1.41	2.03	1.84	1.27	1.33	1.66	0.77	0.76	0.87	0.73	3.09	2	1.03	2	1.09	2	0.23	0.08	0	0.1	0.06	0	0.18	0.09	0	0.47	0	1.17	1.15	1.09	2	1.08	1.11	1.1
3	VH3-21	ADI-15936	1.36	1.82	1.89	1.94	1.84	1.49	1.9	1.59	1.32		1.61		1.45	1.35	1.96	1.91	1.23	1.25	1.61	0.91	0.9	0.91	0.79	2.81		1.06		1.07		0.22	0.11		0.07	0.06		0.23	0.13		0.46		1.08	1.14	1.03		1	1.04	1.02
3	VH3-21	ADI-15940	1.4	1.76	1.97	1.9	1.82	1.54	1.9	1.59	1.4	2	1.67	2	1.44	1.23	1.67	1.53	1.33	1.01	1.68	0.67	0.68	0.7	0.77	2.48	2	0.85	2	0.92	2	0.17	0.02	0	0.03	0.02	0	0.24	-0.02	0	0.46	0	1.18	1.17	1.16	2	1.08	1.07	1.08
3	VH3-21	ADI-15769	1.44	1.89	1.89	2.06	2.11	1.62	2.03	1.71	1.43		1.97		1.72	1.52	2.27	2.16	1.55	1.7	1.72	1.49	1.52	1.56	1.02	3.36		1.77		1.13		0.45	0.5		0.28	0.24		0.32	0.4		0.48		1.17	1.25	1.12		0.89	1.1	0.93
3	VH3-21	ADI-15800	1.46	1.66	1.88	2.01	1.93	1.57	1.95	1.58	1.35	2	2.41	2	1.57	1.37	2.29	2.15	1.56	1.35	1.87	1.05	1.09	1.13	0.99	2.78	2	1.3	2	1.11	2	0.24	0.35	0	0.1	0.1	0	0.36	0.28	0	0.49	0	1.1	1.13	0.99	2	1.17	1.07	1.08
3	VH3-21	ADI-15733	1.44	1.94	2.11	2.04	1.81	1.69	2	1.75	1.5	2	1.88	2	1.47	1.36	1.94	1.89	1.4	1.23	1.72	0.89	0.91	0.91	0.87	2.65	2	1.1	2	1.12	2	0.26	0.13	0	0.15	0.12	0	0.44	0.09	0	0.5	0	1.24	1.26	1.15	2	1.12	1.09	1.11
3	VH3-21	ADI-15902	1.25	1.57	1.73	1.78	1.7	1.41	1.8	1.49	1.23	2	1.7	2	1.36	1.2	1.84	1.68	1.38	1.18	1.55	0.81	0.81	0.87	1	2.21	2	0.97	2	1.03	2	0.23	0.1	0	0.12	0.08	0	0.61	0.08	0	0.5	0	1.04	1.08	1.02	2	1.03	1.03	1.02
3	VH3-21	ADI-16037	1.45	1.8	1.9	1.91	1.67	1.6	1.84	1.43	1.32	2	1.84	2	1.52	1.21	1.88	1.86	1.34	1.13	1.73	0.99	0.99	1.14	0.75	2.67	2	1.08	2	1.14	2	0.44	0.38	0	0.42	0.36	0	0.63	0.23	0	0.47	0	1.2	1.23	1.07	2	1.09	1.1	1.1
3	VH3-21	ADI-16009	1.47	1.86	2.02	2.04	1.87	1.68	1.89	1.51	1.41	2	1.71	2	1.5	1.34	1.69	1.7	1.31	1.05	1.68	0.68	0.67	0.74	0.74	2.38	2	0.85	2	1.11	2	0.25	0.17	0	0.2	0.22	0	0.73	0.13	0	0.52	1	1.18	1.19	1.05	2	1.08	1.11	1.09
3	VH3-21	ADI-16056	1.46	1.94	2.06	2.17	1.92	1.65	1.91	1.58	1.42	2	1.96	2	1.55	1.5	2.42	2.03	1.39	1.31	1.85	0.91	0.93	1.01	0.88	3.07	2	1.1	2	1.06	2	0.2	0.17	0	0.11	0.08	0	0.86	0.11	0	0.53	0	1.12	1.18	1.02	2	1.12	1.11	1.14
3	VH3-21	ADI-15737	1.34	1.58	1.84	1.84	1.72	1.5	1.76	1.45	1.3	2	1.94	2	1.43	1.25	2.07	1.79	1.35	1.06	1.56	1	1.03	1.1	0.93	2.41	2	1.26	2	1.1	2	0.34	0.41	0	0.17	0.15	0	1.04	0.38	0	0.51	0	1.04	1.06	0.9	2	0.98	0.99	0.99
3	VH3-21	ADI-15838	1.17	1.55	2.1	1.58	1.46	1.24	1.53	1.21	1.1	2	1.37	2	1.08	0.76	1.09	1.11	1	0.65	1.35	0.42	0.41	2	0.42	1.71	2	0.51	2	0.66	2	0.3	0.08	0	0.1	0.04	0	0.64	0.05	0	0.46	0	0.94	0.91	0.88	2	0.9	0.92	0.88
3	VH3-21	ADI-16042	1.28	1.72	1.89	1.79	1.67	1.51	1.77	1.41	1.32	2	1.34	2	1.3	1.04	0.81	1.47	1	0.8	1.28	0.62	0.58	0.68	0.57	2.1	2	0.69	2	1.07	2	0.17	0.07	0	0.04	0.03	0	1.4	0.05	0	0.47	0	1.16	1.17	1.08	2	1.11	1.13	1.15
3	VH3-21	ADI-15791	1.3	1.65	2	1.66	1.49	1.51	1.67	1.33	1.32	2	1.41	2	1.29	0.95	0.74	1.26	0.95	0.67	1.24	0.58	0.56	0.61	0.6	1.85	2	0.63	2	1.01	2	0.17	0.05	0	0.05	0.05	0	1.28	0.04	0	0.53	0	1.22	1.2	1.1	2	1.13	1.17	1.16
3	VH3-30	ADI-15736	1.3	1.71	1.95	1.74	1.63	1.29	1.7	1.55	1.19	2	1.53	2	1.32	1.03	0.76	1.33	1.07	0.75	1.36	0.52	0.5	0.53	0.51	2.13	2	0.51	2	0.96	2	0.18	0.08	0	0.12	0.03	0	1.24	0.06	0	0.43	0	1.08	1.17	1.18	2	1.02	1.06	1.04
3	VH3-30	ADI-16011	1.3	1.62	1.86	1.9	1.77	1.53	1.79	1.45	1.3		1.45		1.42	1.31	1.9	1.71	1.11	1.12	1.49	0.75	0.75	0.81	0.63	2.59		0.94		1		0.17	0.14		0.02	0.01		0.18	0.09		0.42		1.04	1.08	0.94		0.98	1.03	0.98
3	VH3-33	ADI-15919	1.35		2.1				2	2		2	1.56	2	1.4	1.39	2.09		1.13		1.51			2	0.72		2		2		2			0			0			0	0.49	1	1.25	2		2	1.01	1.03	1.03
3	VH3-33	ADI-16015	1.46		2.1				2	2			2.39		1.78	2.34	2.18		2.5		2.25			2	1.32																0.71		1.25				0.97	1.05	0.98
3	VH3-48	ADI-15833	1.27	1.66	1.84	1.95	1.77	1.52	1.88	1.4	1.3	2	1.58	2	1.38	1.05	1.47	1.75	1.22	1.14	1.48	0.69	0.67	0.78	0.7	2.36	2	0.78	2	0.84	2	0.14	0.06	0	0.04	0.05	0	0.1	0.03	0	0.45	0	1	1.04	0.95	2	0.93	0.97	0.94
3	VH3-48	ADI-15960	1.41	1.55	1.81	1.82	1.62	1.39	1.68	1.36	1.24	2	1.84	2	1.5	1.18	2.25	1.46	1.48	0.91	1.73	0.65	0.65	0.7	0.98	2.67	2	0.79	2	0.84	2	0.19	0.14	0	0.04	0.02	0	0.14	0.11	0	0.5	0	1.01	1.04	0.93	2	1.08	1.07	1.08
3	VH3-48	ADI-15897	1.23	1.61	1.79	1.8	1.64	1.45	1.75	1.32	1.32	2	1.52	2	1.28	1.17	1.58	1.53	1.19	1.03	1.34	0.62	0.6	0.68	0.68	2.03	2	0.73	2	0.87	2	0.16	0.05	0	0.06	0.06	0	0.16	0.04	0	0.46	0	0.99	1.04	0.93	2	0.98	0.98	0.98
3	VH3-48	ADI-16013	1.46	1.97	2.03	2.5	2.38	1.76	2.13	2	1.55	2	1.86	2	1.57	1.13	1.71	2.56	1.52	1.53	1.73	1	1.07	1.14	0.81	2.84	2	1.01	2	1.04	2	0.22	0.32	0	0.38	0.36	0	0.21	0.24	0	0.48	0	1.15	1.3	1.08	2	1.06	1.07	1.06
3	VH3-48	ADI-15923	1.39	1.74	1.98	1.88	1.78	1.61	1.84	1.48	1.36	2	1.81	2	1.45	1.37	2.38	1.67	1.35	1.15	1.72	0.7	0.68	0.73	0.73	2.49	2	0.93	2	1.05	2	0.17	0.07	0	0.05	0.03	0	0.35	0.05	0	0.45	0	1.09	1.13	1.04	2	1.08	1.05	1.07
3	VH3-48	ADI-15787	1.48	1.99	2.07	2.14	1.98	1.77	2.03	1.62	1.49		1.93		1.55	1.62	2.15	2.15	1.46	1.38	1.79	0.94	0.9	1.02	0.99	2.57		1.18		1.25		0.2	0.04		0.04	0.03		0.48	0.01		0.52		1.19	1.26	1.09		1.12	1.12	1.13
3	VH3-48	ADI-15994	1.36	1.79	1.99	2.07	1.92	1.65	1.97	1.58	1.45	2	2	2	1.5	1.4	2.22	1.95	1.5	1.35	1.87	0.82	0.81	0.88	0.89	2.79	2	1.11	2	1.14	2	0.18	0.21	0	0.14	0.13	0	0.57	0.12	0	0.45	0	1.12	1.2	1.05	2	1.08	1.04	1.07
3	VH3-48	ADI-16055	1.33	1.94	2.07	1.96	1.8	1.64	1.92	1.58	1.43	2	1.64	2	1.41	1.4	2.06	1.62	1.29	1.22	1.65	0.88	0.86	0.92	1.19	2.37	2	1.03	2	1.02	2	0.25	0.09	0	0.11	0.08	0	0.57	0.07	0	0.61	0	1.13	1.19	1.08	2	0.91	0.91	0.93
3	VH3-48	ADI-15903	1.39	1.77	1.96	1.94	1.81	1.63	1.85	1.54	1.43	2	1.7	2	1.43	1.36	1.77	2.23	1.41	1.13	1.55	0.7	0.7	0.74	0.85	2.01	2	0.79	2	0.99	2	0.22	0.06	0	0.07	0.07	0	0.83	0.04	0	0.55	0	1.15	1.18	1.1	2	1.06	1.06	1.08
3	VH3-48	ADI-15932	1.43	1.66	1.94	2.08	1.86	1.57	1.9	1.53	1.35	2	1.74	2	1.52	1.45	2.01	1.93	1.33	1.27	1.62	0.92	0.94	1	0.87	3.03	2	1.11	2	1.04	2	0.26	0.17	0	0.19	0.19	0	0.89	0.13	0	0.47	0	1.15	1.14	0.98	2	1.07	1.08	1.09
3	VH3-48	ADI-15920	1.47	1.87	2.04	1.94	1.79	1.68	1.86	1.54	1.44		1.87		1.49	1.39	2.14	1.72	1.57	1.21	1.84	0.77	0.78	0.8	1.01	2.49		0.96		1.06		0.17	0.03		0.05	0.04		0.94	0.03		0.52		1.14	1.18	1.04		1.08	1.08	1.09
3	VH3-48	ADI-15892	1.39	1.72	1.9	2.01	1.93	1.62	1.88	1.58	1.38	2	1.77	2	1.47	1.51	1.99	1.91	1.36	1.38	1.66	0.77	0.76	0.86	0.78	2.74	2	0.99	2	1.19	2	0.15	0.03	0	0.01	-0.01	0	1.16	0	0	0.45	0	1.17	1.21	1.07	2	1.06	1.06	1.06
3	VH3-48	ADI-16053		1.74	1.88	2.11	1.97	1.61	1.92	1.71	1.4					1.67		2.16		1.67		0.96	0.98	1.08		2.75		1.25		1.39		0.27	0.15		0.2	0.16		1.54	0.11				1.17	1.25	1.09			1.13	1.2
3	VH3-48	ADI-16016		2.22	2.09	1.9	1.54	1.56	1.92	1.42	1.4	2		2		1.14		1.47		0.83		0.58	0.66	0.57		2.33	2	0.66	2	0.99	2	0.25	0.1	0	0.14	0.12	0	1.29	0.09	0		1	1.37	1.23	1.12	2		1.13	1.2
3	VH3-48	ADI-15965			2.1				2	2		2		2		0.6								2			2		2		2			0			0			0		2	1.14	2		2
3	VH3-49	ADI-15731	1.38	1.33	1.4	1.49	1.48	1.18	1.34	1.27	0.93	2	1.92	2	1.42	1.15	2.42	1.19	1.78	0.9	1.91	0.68	0.69	0.68	1.17	2.41	2	0.85	2	0.94	2	0.31	0.26	0	0.27	0.23	1	0.24	0.18	0	0.52	2	0.9	0.91	0.92	2	1.05	1	1.03
3	VH3-49	ADI-15750	1.46		2.1				2	2		2	1.92	2	1.58	1.49	2.57		1.59		2.36			2	1.04		2		2		2			0			0			0	0.47	0	1.25	2		2	0.99	1.11	1.06
3	VH3-64	ADI-15754	1.81	1.91	2.18	2.16	2.09	1.72	2.04	1.66	1.45	2	3.23	2	2.05	1.4	4.49	2.24	3.57	1.43	3.39	1.11	1.13	1.19	2.93	2.98	2	1.39	2	1.19	2	0.27	0.28	0	0.08	0.07	0	1.49	0.22	0	0.68	1	1.19	1.19	1.09	2	1.25	1.18	1.25
3	VH3-64D	ADI-15992	1.33		2.1				2	2		2	1.88	2	1.47	1.48	2.21		1.46		1.82			2	0.9		2		2		2			0			0			0	0.43	0	1.25	2		2	1.07	1.01	1
3	VH3-7	ADI-15771			2.1				2	2		2		2		0.76								2			2		2		2			0			1			0		2		2		2
3	VH3-7	ADI-15931			2.1				2	2		2		2		0.76								2			2		2		2			0			0			0		2		2		2
3	VH3-74	ADI-15796	1.47		2.1				2	2			1.86		1.53	1.62	2.04		1.25		1.88			2	0.61																0.39		1.14				1.06	1.09	1.06
3	VH4-30-4	ADI-15888	1.38	1.73	1.95	1.92	1.8	1.62	1.84	1.48	1.36	2	1.75	2	1.44	1.36	1.9	1.71	1.31	1.18	1.62	0.75	0.73	0.81	0.72	2.31	2	1.02	2	1.03	2	0.15	0.07	0	0.03	0.03	0	0.31	0.05	0	0.46	0	1.13	1.16	1.01	2	1.05	1.05	1.06
3	VH4-30-4	ADI-15867	1.36		2.1				2	2		2	1.82	2	1.44	1.44	2.3		1.52		1.67			2	1		2		2		2			0			0			0	0.54	0	1.25	2		2	1.09	1.06	1.09
3	VH4-30-4	ADI-16038	1.34	1.79	1.97	2	1.84	1.65	1.92	1.5	1.41	2	1.63	2	1.41	1.3	1.73	1.8	1.33	1.36	1.54	0.82	0.82	0.89	0.78	2.5	2	1.14	2	0.99	2	0.18	0.09	0	0.08	0.07	0	0.88	0.05	0	0.45	0	1.11	1.16	1.04	2	1.04	1.05	1.04
3	VH4-30-4	ADI-16028	1.38	1.68	1.84	1.98	1.9	1.61	1.87	1.53	1.37	2	1.77	2	1.49	1.37	1.87	2.19	1.4	1.43	1.64	0.82	0.81	0.91	0.78	2.46	2	1.12	2	1.2	2	0.15	0.03	0	0.01	0.01	0	1.18	0.02	0	0.46	0	1.14	1.19	1.03	2	1.07	1.07	1.07
3	VH4-30-4	ADI-15973	1.45	1.82	2.03	2.18	1.98	1.65	1.99	1.59	1.44	2	1.97	2	1.52	1.34	1.9	1.92	1.62	1.37	1.83	0.81	0.83	0.93	0.87	2.81	2	0.88	2	1.04	2	0.2	0.14	0	0.09	0.09	0	1.67	0.1	0	0.47	0	1.11	1.2	1.03	2	1.08	1.06	1.09
3	VH4-34	ADI-16040	1.42	1.73	1.98	2.05	1.97	1.66	1.94	1.56	1.46	2	2.24	2	1.55	1.44	2.73	2.09	1.86	1.57	2.01	1.15	1.17	1.17	1.3	3.14	2	1.48	2	1.15	2	0.19	0.13	0	0.08	0.08	0	0.06	0.1	0	0.54	0	1.13	1.14	1.05	2	1.11	1.06	1.09
3	VH4-34	ADI-15938	1.47	1.78	1.97	2.08	2.03	1.62	1.91	1.76	1.36	2	2.06	2	1.59	1.38	2.29	1.91	1.55	1.44	1.92	0.96	0.93	0.98	0.92	2.97	2	1.17	2	1.07	2	0.3	0.2	0	0.21	0.22	0	0.22	0.16	0	0.45	0	1.19	1.17	1.17	2	1.06	1.06	1.07
3	VH4-34	ADI-15918	1.45	1.61	1.85	1.93	1.83	1.42	1.74	1.45	1.23	2	1.98	2	1.52	1.3	2.32	1.65	1.43	1.1	1.72	0.84	0.9	0.91	0.93	2.94	2	1.07	2	1.11	2	0.4	0.28	0	0.35	0.29	1	0.38	0.27	0	0.51	1	1.08	1.08	1.05	2	1.04	1.03	1.05
3	VH4-34	ADI-15749	1.23		2.1				2	2			1.65		1.31	1.35	2.29		1.56		1.52			2	0.82																0.44		1.25				0.98	0.94	0.97
3	VH4-34	ADI-15862	1.35		2.1				2	2		2	1.95	2	1.45	1.42	2.23		1.4		1.76			2	0.84		2		2		2			0			0			0	0.5	0	1.25	2		2	1.04	1.03	1.05
3	VH4-34	ADI-16000	1.48	1.6	1.9	1.97	1.89	1.51	1.82	1.43	1.3	2	2.01	2	1.56	1.31	3.16	1.86	1.69	1.22	2.02	0.77	0.77	0.85	1.08	3.06	2	1.05	2	0.99	2	0.16	0.02	0	0.03	0.05	0	0.68	0.02	0	0.43	0	1.07	1.07	0.97	2	1.04	1.04	1.04
3	VH4-34	ADI-15752	1.36	1.66	1.86	1.94	1.87	1.58	1.82	1.47	1.32	2	2.51	2	1.46	1.43	2.09	2.04	1.52	1.43	1.84	0.91	0.92	0.96	1.14	2.74	2	1.3	2	1.02	2	0.14	0.04	0	0.04	0.03	0	0.87	0.03	0	0.46	0	1.05	1.08	0.95	2	1.02	0.99	1
3	VH4-34	ADI-16018	1.3	1.6	1.8	1.85	1.7	1.47	1.77	1.36	1.25	2	1.54	2	1.34	1.18	1.74	1.63	1.12	1.1	1.47	0.66	0.64	0.71	0.67	2.39	2	0.83	2	0.94	2	0.16	0.06	0	0.06	0.06	0	0.9	0.05	0	0.44	0	1.03	1.03	0.96	2	0.99	1.04	1
3	VH4-34	ADI-16026	1.16	1.4	1.63	1.65	1.57	1.36	1.64	1.33	1.12	2	1.9	2	1.25	1.06	1.59	1.54	1.16	0.95	1.28	0.56	0.52	0.57	0.64	2.05	2	0.68	2	1	2	0.2	0.06	0	0.07	0.06	0	1.47	0.04	0	0.46	0	1.01	1.04	0.97	2	1.04	1.03	1.03
3	VH4-39	ADI-15872	1.43	1.82	2.02	1.92	1.76	1.67	1.86	1.5	1.42		1.49		1.39	1.34	1.61	1.65	1.04	1.12	1.38	0.65	0.63	0.69	0.5	2.26		0.78		1.04		0.16	0.04		0.06	0.05		1.15	0.02		0.54		1.15	1.2	1.06		1.08	1.13	1.11
3	VH4-39	ADI-15856	1.36	1.82	1.98	1.9	1.76	1.66	1.86	1.5	1.41	2	1.73	2	1.4	1.37	1.92	1.69	1.38	1.14	1.6	0.67	0.65	0.71	0.71	2.18	2	0.82	2	1.06	2	0.16	0.03	0	0.05	0.04	0	1.19	0.02	0	0.48	0	1.16	1.21	1.06	2	1.08	1.06	1.08
3	VH4-39	ADI-15806			2.1				2	2		2		2		1.36								2			2		2		2			0			0			0		0	1.17	2		2
3	VH4-39	ADI-16025	1.43	1.87	2.1	2.04	1.91	1.78	2	2	1.47	2	1.87	2	1.49	1.36	1.54	1.79	1.4	1.15	1.65	0.49	0.5	2	0.57	2.32	2	0.58	2	0.68	2	0.12	0.02	0	0.02	0.01	1	0.13	0.01	0	0.44	0	1.17	2	1.04	2	1.04	1.04	1.04
3	VH4-39	ADI-16017	1.36		2.1				2	2		2	1.88	2	1.41	1.36	2.1		1.45		1.64			2	0.77		2		2		2			0			0			0	0.45	0	1.17	2		2	1.04	1.03	1.04
3	VH4-39	ADI-15914	1.38	1.83	2.03	2.06	1.9	1.7	1.99	1.5	1.41	2	1.67	2	1.43	1.42	1.83	1.86	1.21	1.32	1.57	0.84	0.81	0.92	0.66	2.57	2	1.12	2	1.12	2	0.21	0.1	0	0.06	0.04	0	0.06	0.08	0	0.45	0	1.14	1.2	1.05	2	1.07	1.07	1.09
3	VH4-39	ADI-15891	1.32	1.8	1.88	1.88	1.75	1.56	1.79	1.46	1.35	2	1.45	2	1.35	1.25	1.58	1.68	1.2	1.12	1.38	0.7	0.71	0.77	0.65	2.09	2	0.85	2	1.05	2	0.29	0.16	0	0.19	0.18	0	0.61	0.12	0	0.54	0	1.15	1.21	1.1	2	1.09	1.12	1.09
3	VH4-39	ADI-15900	1.46	1.64	2.03	2.03	1.89	1.68	2.05	1.59	1.52		2.17		1.75	1.57	2.8	1.93	1.57	1.47	1.92	0.88	0.91	0.98	0.99	3.08		1.07		1.15		0.19	0.16		0.08	0.13		0.67	0.1		0.67		1.21	1.23	1.09		1.2	1.19	1.21
3	VH4-39	ADI-16049	1.38	1.83	2.04	1.99	1.88	1.68	1.9	1.58	1.46	2	1.84	2	1.46	1.37	2.08	1.81	1.38	1.13	1.64	0.68	0.67	0.74	0.7	2.3	2	0.82	2	1.11	2	0.16	0.02	0	0	0.02	0	1.17	0.01	0	0.45	0	1.22	1.21	1.09	2	1.07	1.07	1.08
3	VH4-39	ADI-15801	1.23		2.1				2	2		2	1.8	2	1.43	1.37	2.53		1.51		1.71			2	0.96		2		2		2			0			2			0	0.45	2	1.25	2		2	0.95	0.98	0.96
3	VH4-39	ADI-16048	1.18	1.41	1.58	1.63	1.54	1.29	1.61	1.25	1.13	2	1.64	2	1.26	1.19	2.15	1.41	1.07	1.12	1.34	0.99	1.03	1.04	0.91	2.47	2	1.36	2	0.93	2	0.33	0.38	0	0.29	0.26	0	1.07	0.34	0	0.52	2	0.88	0.88	0.79	2	0.84	0.85	0.87
3	VH4-39	ADI-15894	1.29	1.63	2.1	1.68	1.6	1.43	2	2	1.3		1.58		1.34	0.6	1.84	1.01	1.22	0.58	1.4	0.35	0.34	2	0.55	1.68		0.41		0.62		0.81	0.82		0.59	1.43		1.5	0.7		0.48		1.14	1.09	1.04		1.03	1.01	1.01
3	VH4-39	ADI-15874	1.38	1.76	2	1.88	1.79	1.63	1.83	1.53	1.4	2	1.71	2	1.42	1.3	2.02	1.58	1.35	1.05	1.59	0.62	0.6	0.65	0.7	2.49	2	0.74	2	1.01	2	0.15	-0.01	0	-0.01	-0.02	0	1.08	0	0	0.46	0	1.17	1.19	1.06	2	1.07	1.06	1.08
3	VH4-4	ADI-15942	1.52	1.91	2.02	2.12	2.09	1.78	2.09	1.64	1.49	2	1.88	2	1.59	1.54	2.29	2.24	1.36	1.46	1.79	0.99	0.93	1.04	0.88	2.9	2	1.21	2	1.29	2	0.35	0.09	0	0.13	0.07	0	0.05	0.1	0	0.52	0	1.23	1.23	1.1	2	1.12	1.12	1.13
3	VH4-4	ADI-15853	1.41	1.7	1.8	2.1	2.06	1.49	1.91	1.66	1.31	2	1.98	2	1.55	1.49	2.32	2.13	1.73	1.66	1.98	1.1	1.14	1.15	1.06	3.33	2	1.46	2	1.34	2	0.31	0.21	0	0.2	0.21	0	0.19	0.15	0	0.46	0	1.09	1.17	1.17	2	1.04	1.04	1.05
3	VH4-4	ADI-15928	1.39	1.73	2.01	2.4	1.82	1.72	2.11	1.51	1.42	2	1.71	2	1.46	1.31	1.5	1.62	1.36	1.09	1.64	0.77	0.77	0.81	0.87	2.44	2	0.95	2	0.89	2	0.16	0.04	0	0.04	0.03	0	0.21	0.01	0	0.5	0	1.13	1.18	1.04	2	1.09	1.08	1.09
3	VH4-4	ADI-16034	1.31		2.1				2	2		2	1.67	2	1.44	1.36	2.15		1.42		1.61			2	0.87		2		2		2			0			0			0	0.45	0	1.25	2		2	1	1.02	1
3	VH4-4	ADI-15815	1.21		2.1				2	2			1.52		1.34	1.33	2.04		1.22		1.46			2	1.11																0.74		1.25				1.03	1.01	1.03
3	VH4-59	ADI-16060	1.35	1.67	1.97	2.06	1.93	1.62	1.95	1.54	1.4		1.74		1.49	1.32	2.45	1.94	1.34	1.46	1.64	0.85	0.84	0.9	1.07	3.21		1.2		1.03		0.21	0.14		0.19	0.13		0.17	0.15		0.6		1.13	1.08	1		0.81	0.86	0.84
3	VH4-59	ADI-15988	1.6	1.58	1.81	1.87	1.89	1.51	1.82	1.46	1.28	2	2.29	2	1.71	1.3	2.91	1.81	1.79	1.28	2.37	0.81	0.79	0.85	0.89	2.65	2	1.08	2	1.05	2	0.18	0.22	0	0.08	0.09	1	0.41	0.12	0	0.16	0	1.03	1.08	1	2	1.08	1.02	1.05
3	VH4-61	ADI-15792	1.29	1.56	1.8	1.77	1.68	1.53	1.72	1.39	1.27	2	1.73	2	1.37	1.22	1.99	1.54	1.52	1.13	1.72	0.62	0.59	0.64	0.72	2.38	2	0.85	2	0.89	2	0.12	0.01	0	0.04	0.03	0	0.41	0.02	0	0.46	0	1.03	1.08	0.98	2	1.05	1.01	1.04
3	VH5-10-1	ADI-15930	1.5	1.72	2.01	1.96	1.8	1.7	1.91	1.49	1.42	2	2.1	2	1.61	1.38	3.04	1.81	1.84	1.28	2.03	0.8	0.79	0.82	1.2	2.69	2	1.13	2	0.97	2	0.12	0.02	0	0.04	0.03	0	0.24	0.02	0	0.46	0	1.08	1.12	1	2	1.12	1.08	1.09
3	VH5-10-1	ADI-15802			2.1				2	2		2		2		0.6								2			2		2		2			0			2			0		2	1.14	2		2
3	VH5-51	ADI-15773	1.52	1.85	2.14	2.1	2.01	1.71	2.02	1.63	1.5	2	2.04	2	1.57	1.33	2.07	2.02	1.55	1.23	2.02	0.92	0.91	0.95	1.01	2.85	2	1.14	2	1.03	2	0.17	0.18	0	0.06	0.04	0	0.07	0.08	0	0.47	0	1.17	1.17	1.09	2	1.08	1.06	1.08
3	VH5-51	ADI-15866	1.33	1.61	1.91	2	1.85	1.54	1.9	1.49	1.32		1.84		1.52	1.48	2.9	1.88	1.4	1.26	1.84	0.97	1.04	1.02	0.87	3.13		1.27		1.13		0.24	0.4		0.06	0.05		0.26	0.28		0.46		1.02	1.07	0.93		0.97	0.99	0.96
3	VH5-51	ADI-15885	1.37	1.67	1.88	1.82	1.7	1.55	1.79	1.41	1.32	2	1.86	2	1.49	1.24	2.39	1.57	1.34	0.98	1.72	0.61	0.59	0.66	0.81	2.18	2	0.73	2	1.01	2	0.17	0.11	0	0.04	0.03	0	1.25	0.06	0	0.44	0	1.09	1.12	1	2	1.07	1.06	1.07
4	VH1-2	ADI-15951	0.79	1.23	1.3	1.23	0.98	1.14	1.14	0.67	1.25	2	1.21	2	1.07	1.5	3.23	1.23	1.09	0.31	0.48	1.5	1.63	1.54	1.44	1.81	2	2.1	2	2.02	2	1.23	0.59	2	1.85	1.61	2	1.36	1.37	2	1.09	2	-0.01	0	0.03	2	0	0.01	0
4	VH1-2	ADI-15966	0.84	1.17	1.21	1.23	0.88	1.03	1.09	0.6	1.11		1.18		1.06	1.41	2.78	1.12	1.11	0.28	0.55	1.43	1.53	1.46	1.45	1.77		2.09		1.87		1.25	0.73		1.92	1.59		1.51	1.49		1.12		0.01	0.01	0.01		0.01	0.01	0
4	VH1-46	ADI-15804	0.79	1.37	1.38	1.27	0.96	1.16	1.26	0.68	1.27	2	1.33	2	1.07	1.48	2.76	1.29	1.16	0.29	0.54	1.54	1.77	1.58	1.55	2.13	2	2.42	2	2.23	2	1.34	0.77	2	2.27	1.91	2	1.78	1.62	2	1.13	2	0.09	0.04	0.03	2	0.01	0.02	0.01
4	VH2-70	ADI-15779	0.89	1.06	1.12	1.22	0.92	0.98	1.08	0.56	1.05	2	1.15	2	1.01	1.33	2.88	1.05	1.07	0.35	1.1	1.49	1.6	1.5	1.51	1.4	2	2.38	2	1.64	2	1.43	1.58	2	2.43	1.97	2	1.69	2.15	2	1.07	2	0.07	0.07	0.07	1	0.04	0.05	0.04
4	VH3-15	ADI-16001	0.76	1.29	1.18	1.17	0.82	0.98	1.08	0.53	1.09	2	1.11	2	1	1.37	3.23	1.11	1.04	0.26	0.71	1.5	1.64	1.53	1.57	1.83	2	2.36	2	1.78	2	1.54	1.09	2	2.16	1.72	2	1.2	1.83	2	1.16	2	0.08	0.08	0.06	1	0.05	0.05	0.05
4	VH3-21	ADI-15998	0.76	1.11	1.15	0.95	0.7	0.92	0.93	0.43	1.08	2	1.21	2	1.07	1.21	3.49	0.99	1.07	0.28	1	1.46	1.66	1.53	1.66	1.97	2	2.33	2	1.59	2	1.77	2.13	2	3.2	2.57	2	2.16	2.51	2	1.19	2	0.06	0.06	0.14	2	-0.01	-0.01	-0.01
4	VH3-21	ADI-15776	0.96		2.1				2	2			1.42		1.21	0.6	3.97		1.29		1.19			2	2.07																1.35					0.16	0.07	0.11	0.05
4	VH3-30	ADI-15813	0.7	1.26	1.21	1.05	0.77	0.96	1.06	0.42	1.09	2	1.29	2	1.02	1.12	3.08	1.13	1.1	0.22	0.63	1.26	1.57	1.25	1.49	1.66	2	2.02	2	1.79	2	1.27	1.05	2	1.88	1.6	2	1.76	1.59	2	1.18	2	0.11	0.1	0.04	1	0.02	0.02	0.01
4	VH3-48	ADI-15858	0.81	1.17	1.21	1.1	0.86	0.99	1.1	0.49	1.13	2	1.2	2	1.07	1.35	3.46	1.11	1.12	0.3	1.19	1.58	1.73	1.62	1.81	2.21	2	2.63	2	1.58	2	1.79	1.88	2	2.89	2.26	2	1.68	2.48	2	1.19	2	0.05	0.04	0.05	1	0.02	0.02	0.02
4	VH3-48	ADI-15882	0.86	1.39	1.38	1.3	1.03	1.13	1.18	0.96	1.32	2	1.38	2	1.08	1.67	3.39	1.36	1.2	0.35	1.25	1.81	2.02	1.88	1.9	2.29	2	2.83	2	1.97	2	2.12	1.75	2	3.01	2.44	2	1.39	2.46	2	1.27	2	0.18	0.12	0.16	2	0	0.02	0.03
4	VH3-53	ADI-15886	0.77	1.66	1.12	0.97	0.74	0.9	0.93	0.51	1.05	2	1.17	2	1.03	1.29	3.48	1.04	1	0.35	1.04	1.39	1.69	1.37	1.57	2.14	2	2.2	2	1.51	2	1.71	1.92	2	3.09	2.41	2	2.14	2.5	2	1.16	2	0.2	0.18	0.38	1	0.07	0.05	0.05
4	VH3-7	ADI-15852	0.77	1.13	2.1	0.92	0.82	0.94	2	2	1.04	2	1.11	2	1.01	1.2	2.82	0.99	1.03	0.26	1.02	1.39	1.62	1.44	1.59	1.77	2	2.29	2	1.49	2	1.73	2.38	2	3.16	2.64	2	2.26	2.66	2	1.15	2	0.36	0.07	0.77	2	0.05	0.11	0.18
4	VH3-7	ADI-15969	0.93	1.19	1.18	1.3	1.01	1.1	1.19	0.72	1.14	2	1.19	2	1.08	1.76	2.9	1.15	1.13	0.61	1.28	1.96	2.11	2.01	1.71	1.94	2	2.8	2	1.96	2	1.96	2.58	2	3.29	2.78	2	2.35	2.78	2	1.25	2	0.04	0.03	0.04	2	0.02	0.02	0.01
4	VH3-7	ADI-15984	0.88	1.16	1.16	1.28	0.98	1.07	1.16	0.67	1.11	2	1.19	2	1.06	1.62	2.68	1.14	1.16	0.6	1.24	1.77	1.93	1.8	1.67	1.56	2	2.69	2	1.83	2	1.77	2.44	2	2.92	2.55	2	2.26	2.61	2	1.26	2	0.04	0.04	0.04	2	0.04	0.03	0.02
4	VH4-34	ADI-16050	1.01	1.2	1.26	1.45	1.19	1.12	1.27	0.79	1.14	2	1.21	2	1.07	1.65	2.81	1.2	1.15	0.71	1.3	1.79	1.97	1.82	1.73	1.97	2	2.76	2	1.88	2	1.6	1.79	2	2.74	2.2	2	1.68	2.39	2	1.13	2	0.2	0.18	0.18	2	0.09	0.09	0.09
4	VH4-4	ADI-15884	1.05	1.35	1.33	1.33	1.09	1.17	1.23	0.65	1.26		1.37		1.21	2.7	3.73	0.91	1.2	3.73	2.03	3.55	3.49	3.63	3.03	2.97		3.54		1.32		2.29	2.57		3.64	2.57		1.58	2.79		1.3		0.2	0.15	0.15		0.2	0.18	0.16
4	VH4-4	ADI-15812	0.81		2.1				2	2			1.46		1.03	0.6	3.55		0.9		0.68			2	1.27																0.88		0.2				0.05	0.18	0.1
4	VH5-10-1	ADI-15781	0.45		2.1				2	2		2	1.07	2	0.94	0.6	3.44		1.09		0.37			2	1.43		2		2		2			2			2			2	0.96	2	0.2	0		2	-0.09	-0.17	-0.1
4	VH5-51	ADI-16023	0.81	1.66	1.71	1.51	1.08	1.37	1.46	0.79	1.6		1.45		1.29	1.79	4.18	1.58	1.34	0.29	0.55	1.88	2.26	1.99	2.08	2.89		3.13		2.58		1.71	0.85		2.49	1.95		1.98	1.79		1.33		0.05	0.04	0.04		0.03	0.01	0.03
4	VH5-51	ADI-15748	0.69	1.25	1.29	1.11	0.78	1.06	1.08	0.55	1.11	2	1.17	2	1.15	1.28	3.8	1.38	1.08	0.41	0.47	1.88	1.89	1.93	1.65	2.3	2	2.47	2	1.82	2	1.71	1.58	2	2.46	2.16	2	1.65	2.04	2	1.19	2	0.2	0.31	0.3	2	0.06	0.09	0.07
4	VH5-51	ADI-15753	0.69		2.1				2	2			1.16		1.24	0.6	4		1.17		0.8			2	1.45																1.11		0.2				0.01	0.15	0.05
4	VH5-51	ADI-15859	0.76		2.1				2	2		2	1.61	2	1.13	0.6	3.23		1.08		0.47			2	1.33		2		2		2			2			2			2	0.91	2	0.2	0		2	0.09	0.2	0.11
4_5	VH3-23	ADI-15836			2.1				2	2		2		2		0.6								2			2		2		2			2			2			2		2	1.03	2		2
4_5	VH3-23	ADI-15751	1.1	1.16	2.1	1.17	1.3	1.06	1.14	1.07	1.02	2	1.09	2	1.02	1.34	1.5	1.18	1.05	1.64	1.29	1.54	1.56	1.58	1.49	1.9	2	1.54	2	1.17	2	1.87	1.52	2	1.89	1.37	2	0.42	1.78	2	1.19	2	1.03	0.98	0.98	2	1	1	0.98
4_5	VH3-23	ADI-16014	1.09	1.21	2.1	1.16	1.25	1.07	1.15	1.07	1.02	2	1.12	2	1.05	1.37	1.45	1.15	1.07	1.83	1.37	1.65	1.67	1.69	1.63	2.32	2	1.61	2	1.12	2	1.97	1.52	2	2.17	1.46	2	0.38	1.89	2	1.21	2	0.98	0.94	0.97	2	0.96	0.97	0.94
5	VH3-23	ADI-16059	1.08	1.25	2.1	1.15	1.29	1.09	1.17	1.09	1.05		1.13		1.02	1.37	1.52	1.16	1.1	1.63	1.3	1.58	1.61	1.58	1.54	2.12		1.59		1.16		1.88	1.52		2.01	1.43		0.4	1.89		1.29		1.13	0.99	0.99		1.07	1	0.99
5	VH3-23	ADI-15970	1.17	1.2	2.1	1.17	1.29	1.11	1.19	1.04	1.07	2	1.19	2	1.1	1.41	1.6	1.19	1.06	1.7	1.34	1.59	1.62	1.62	1.53	2.3	2	1.64	2	1.19	2	1.93	1.72	2	2.19	1.59	2	0.61	1.99	2	1.11	2	1.12	0.99	0.98	2	1.06	1.06	1.02
5	VH3-23	ADI-15986	1.09	1.38	2.1	1.38	1.89	1.27	1.49	1.33	1.26	2	1.16	2	1.02	1.48	1.48	1.39	1.09	1.84	1.27	1.82	1.84	1.85	1.42	2.44	2	1.74	2	1.31	2	2.1	2.06	2	2.33	1.75	2	0.91	2.23	2	1.25	2	1.26	1.12	1.14	2	1.05	0.99	0.99
5	VH3-48	ADI-15778	1.07	1.22	2.1	1.25	1.3	1.18	1.26	1.24	1.11	2	1.15	2	1.04	1.13	1.02	1.26	1.12	1.04	1.08	1.2	1.21	1.21	1.12	1.62	2	1.13	2	0.97	2	1.81	1.12	2	2.39	1.25	2	0.5	1.66	2	1.19	2	1.09	1.12	1.17	2	1.02	1.05	1.04
5	VH4-59	ADI-15944	1.02	1.01	2.1	1.06	1.21	0.96	1.08	1.04	0.89	2	1.08	2	0.98	0.99	1.15	1.1	1.12	1.05	1.12	1.12	1.12	1.12	1.22	1.22	2	1.07	2	0.93	2	1.61	1.2	2	1.86	1.29	2	0.64	1.55	2	1.3	2	0.94	0.94	0.99	2	1.04	0.99	1.01
6	VH1-2	ADI-15983	0.94	0.89	2.1	0.95	1.29	0.95	2	2	0.95	2	1.03	2	0.98	0.6	1.42	0.89	1.02	1.36	1.2	1.51	1.6	2	1.65	2.07	2	1.79	2	0.75	2	1.65	2.06	2	2.01	2	2	1.69	1.98	2	1.27	2	1.26	1.01	1.1	2	1.22	1.07	1.11
6	VH3-49	ADI-16052	0.68		2.1				2	2			0.72		0.69	0.6	0.77		0.66		0.61			2	0.72																0.83		1.26				0.74	0.71	0.67
7	VH3-7	ADI-15816	1.83		2.1				2	2			2.66		2.23	0.6	2.73		2.86		2.75			2	2.24																1.03		1.26				1.04	1.06	1.05
[truncated: 5 more columns]

## Sheet: (S2) YasHeatMap+CTLs(60x236)
		Epitope community	1	1	1	1	1	1	1	1	1	1	1	1	1	1	1_2	1_2	2	2	2	2	2	2	2	2_4	2	2	2	2	2	2	2	2	2	2	2	2	3	3	3	3	3	3	3	3	3	3	3
		VH Germline	VH4-59	VH4-4	VH4-34	VH3-30	VH3-30	VH3-30	VH3-30	VH3-30	VH3-23	VH1-46	VH1-46	VH1-2	VH1-2	VH1-2	VH3-23	VH3-23	VH3-23	ND	ND	ND	VH1-18	ND	VH1-46	VH2-5	VH4-34	VH4-34	VH4-34	VH4-34	VH4-34	VH4-39	VH4-39	VH4-4	VH3-15	VH4-61	VH6-1	VH4-34	VH1-2	VH3-23	VH3-23	VH3-23	VH3-11	VH3-11	VH3-15	VH4-39	VH4-39	VH4-39	VH4-39
Epitope community	VH Germline	mAb ID	ADI-15976	ADI-16003	ADI-15844	ADI-15916	ADI-15841	ADI-15819	ADI-15925	ADI-15785	ADI-15999	PE-16 (ADI-16061)	ADI-15956	ADI-15757	ADI-15845	ADI-15941	PE-87 (ADI-15878)	ADI-15742	ADI-15850	KZ52	mab100	FVM09	ADI-15935	CA45	ADI-15782	ADI-16047	ADI-15734	ADI-16031	ADI-15839	ADI-15743	ADI-15912	ADI-15865	ADI-15873	ADI-15741	PE-64 (ADI-15946)	ADI-15953	ADI-15909	ADI-15977	ADI-15889	ADI-15823	ADI-15939	ADI-15767	ADI-16032	ADI-15949	ADI-15824	ADI-15856	ADI-15806	ADI-16025	ADI-16017
1	VH4-59	ADI-15976	0.19	0.34	0.16	0.14	0.06	0.43	0.3	0.2	0.33	0.02	0	0.24	2	1.45	0.02	0.31	1.54	1.94	2.53	1.56	1.59	2	0.91	0.95	1.1	3.15	3.02	3.35	2.18	1.7	2	2.64	1.29	2	0.99	2	2.62	3.39	2	3.61	3.78	2	2.57	2.76	2	1.16	2
1	VH4-59	ADI-15901	0.17	0.28	0.75	0.16	0.11	0.37	0.29	0.24	0.43	0	0	0.24	2	1.05	0.03	0.17	1.24	1.47	2.77	1.24	1.02	2	0.71	0.59	0.82	2.35	2.31	2.46	1.81	1.03	2	1.98	1.38	2	0.57	2	2.06	2.99	2	3.37	3.66	2	2.2	2.41	2	1.05	2
1	VH4-59	ADI-15820	0.25	0.35	1.23	0.29	0.19	0.6	0.48	0.4	0.45	0	0	0.28	2	1.06	0.05	0.23	1.28	1.13	3.14	1.19	0.92	2	0.83	0.49	0.86	1.86	1.92	1.99	1.79	1.01	2	1.67	1.59	2	0.56	2	1.79	2.78	2	3.27	3.62	2	2.18	2.2	2	1.04	2
1	VH4-4	ADI-15782	0.47	0.72	0.42	0.34	0.18	0.82	0.64	0.43	0.96	0	0	0.44	2	1.49	0.06	0.35	1.69	1.48	3.29	1.4	1.84	2	1.22	1.06	1.26	3.38	3.41	3.84	2.22	1.16	2	3.04	1.9	2	1.11	2	2.98	4.1	2	4.49	4.97	2	3.24	3.34	2	1.14	2
1	VH4-4	ADI-16003	0.29	0.32	1.21	0.37	0.24	0.47	0.55	0.46	0.44	0	0	0.49	2	2.08	0.1	0.5	3.35	2.85	4.38	2.05	2.15	2	2.11	1.46	2.21	3.36	3.29	3.54	3.83	1.3	2	3.18	2.75	2	1.57	2	2.58	3.35	2	3.28	3.26	2	1.85	2.53	2	1.39	2
1	VH4-4	ADI-15975							2	2		0	0		2		0			2	2	2		2						2			2		2	2		2			2			2			2		2
1	VH4-34	ADI-15844	0.35	1.83	0.07	0.08	0.47	3.38	0.22	0.53	0.22	0	0	0.39	2	1.41	0.03	1.05	2.35	4.03	2.91	2.14	3.9	2	1.93	2.86	1.88	5.27	5.06	5.57	2.59	2.69	2	4.88	2.12	2	3.15	2	4.65	5.59	2	5.59	5.75	2	3.57	4.6	2	1.47	2
1	VH3-30	ADI-15916	0.32	0.71	0.55	0.08	0.1	0.65	0.2	0.15	0.48	0	0	0.25	2	1.02	0.01	0.53	1.37	1.9	2.13	1.78	2.06	2	0.95	1.32	1.01	2.31	2.35	2.42	1.71	1.18	2	2.27	1.3	2	1.3	2	1.78	2.45	2	2.45	2.62	2	2.36	2.29	2	1.14	2
1	VH3-30	ADI-15841	0.28	0.58	1.16	0.14	0.08	0.67	0.31	0.22	0.54	0.02		0.31		0.95	0.02	0.39	1.27	1.49	1.88	1.5	1.66	1.47	0.9	1.03	0.9	1.87	1.91	1.93	1.52	0.93		1.84	1.15		1.06		1.6	2.07		2.1	2.24		2.23	1.93		1.15
1	VH3-30	ADI-15819	0.17	0.39	1.3	0.02	0.02	0.31	0.04	0.04	0.59	0.02		0.11		0.81	0.02	0.2	1.18	1.66	2.08	1.44	1.37	1.65	0.6	0.72	0.72	2.4	2.4	2.52	1.6	0.99		2.1	1.01		0.78		2.15	2.79		2.91	3.1		2.33	2.32		1.12
1	VH3-30	ADI-15925	0.24	0.7	0.47	0.09	0.09	0.56	0.15	0.13	0.41	0	0	0.15	2	0.98	0.02	0.45	1.41	2.09	2.17	1.85	2.04	2	0.69	1.26	0.94	2.63	2.63	2.77	2.26	1.52	2	2.48	1.09	2	1.17	2	1.93	2.75	2	2.75	2.92	2	2.39	2.5	2	1.09	2
1	VH3-30	ADI-15785	0.13	0.58	0.58	0.09	0.07	0.48	0.17	0.12	0.36	0	0	0.18	2	0.78	0.03	0.38	1.24	1.51	2.27	1.57	2.04	2	0.75	0.9	0.76	2.55	2.6	2.69	1.73	0.88	2	2.35	1.01	2	0.88	2	2.01	2.72	2	2.81	3.05	2	2.49	2.42	2	1.19	2
1	VH3-30	ADI-15811	0.15	0.28	1.08	0.25	0.16	0.18	0.13	0.15	1.36	0	0	0.17	2	1.57	0.2	0.41	4.6	4.49	6.24	1.68	2.25	2	1.72	1.91	2.47	6.96	7.34	8.09	6.72	1.8	2	7.58	2.03	2	1.68	2	5.02	8.57	2	8.84	8.11	2	3.65	5.74	2	1.46	2
1	VH3-30	ADI-15732							0	0		0	0		2		0			2	2	2		2						2			2		2	2		2			2			2			2		2
1	VH3-23	ADI-15999	0.12	0.27	0.09	0.05	0.06	1.74	0.08	0.06	0.2	0	0	0.08	2	1.5	0.02	0.39	2.8	3.27	4.33	1.6	2.46	2	1.24	1.6	1.58	4.84	4.59	5.29	3.94	1.93	2	4.23	1.79	2	1.71	2	4.46	5.3	2	5.49	5.63	2	3.27	4.09	2	1.48	2
1	VH1-69	ADI-15981	0.07	0.42	0.22	0.22	0.18	0.39	0.27	0.19	0.35	0	0	0.05	1	0.31	0.01	0.23	1.48	1.34	2.45	1.49	1.85	2	0.78	0.86	0.73	2.64	2.59	2.85	2.31	1.21	2	2.18	0.9	2	0.86	2	2.29	2.86	2	2.99	3.18	2	2.57	2.28	2	1.49	2
1	VH1-46	ADI-15848	0.61	0.72	0.9	0.89	0.52	1.41	1.11	1.05	0.63	0	0	0.38	2	1.29	0.23	0.33	1.72	1.21	3.02	2	1.65	2	1.16	0.82	1.21	2.75	2.91	2	2.3	1.37	2	2.49	2	2	0.76	2	2.09	3.39	2	3.71	4.1	2	2.81	2.85	2	1.06	2
1	VH1-46	ADI-15956							2	2		0	0		2		0			2	2	2		2						2			2		2	2		2			2			2			2		2
1	VH1-2	ADI-15757	1.22	1.51	1.37	1.09	0.78	1.56	1.47	1.24	1.16	0	0	0.03	1	0.43	0.05	0.48	0.94	1.34	1.26	1.28	1.2	2	0.18	0.63	0.37	2.53	2.46	2.66	1.89	1.24	2	2.27	0.89	0	0.52	2	1.89	2.47	2	2.69	2.91	2	2.19	2.07	2	1.16	2
1	VH1-2	ADI-15845							2	2		0	0		0		0			2	2	2		2						2			2		2	0		2			2			2			2		2
1	VH1-2	ADI-15941	1.26	1.64	1.49	0.97	0.64	1.57	1.4	1.23	1.17	0	0	0.03	0	0.21	0.04	0.37	0.68	1.07	0.87	1.17	0.96	2	0.08	0.44	0.16	2.29	2.4	2.37	1.81	1.26	2	2.16	0.58	0	0.41	2	1.95	2.46	2	2.7	2.97	2	2.24	2.02	2	1.23	2
1_2	VH3-23	ADI-15742	1.13	1.7	1.76	1.35	1.01	1.4	1.57	1.21	1.28	2	2	0.41	2	0.91	0.12	0.09	0.48	0.07	0.31	1.97	0.06	2	0.09	0.19	0.68	0.14	0.14	0.14	0.08	0.41	2	0.11	0.31	0	0.21	0.6	1.89	2.45	2	3.03	3	2	2.03	1.89	2	1.12	2
2	VH3-23	ADI-15850	1.23	1.75	1.9	1.56	1.44	1.43	1.6	1.35	1.37	2	2	1.02	2	1.15	0.75	0.18	0.15	0.27	0.38	2.05	0.43	0	0.56	0.11	1	0.17	0.18	0.17	0.16	1.04	2	0.14	0.15	2	0.25	0	1.36	1.32	2	0.92	2.27	2	1.78	1.14	2	0.96	2
2	VH3-23	ADI-15847	1.24	1.81	1.9	1.46	1.15	1.33	1.7	1.32	1.19	2	2	0.24	2	0.93	0.09	0.36	0.18	0.14	0.07	1.04	0.14	0.24	0.08	0.19	0.09	0.22	0.18	0.18	0.06	0.37	2	0.14	0.82	0	0.3	0	1.4	1.31	2	1.67	2.11	2	1.9	1.01	2	1.04	2
2	ND	KZ52	1.45	1.91	2.03	2.04	1.83	1.79	2.01	1.68	1.64	2	2	1.57	2	1.51	0.22	0.06	0.78	0.04	0.13	0.42	0.14	0	0.16	0.04	0.1	0.05	0.03	0.06	0.05	0.11	2	0.03	0.13	0	0.17	0.6	1.57	1.61	2	1.59	1.8	2	2.08	1.06	2	1.1	2
2	ND	mab100	1.58		1.58				2	2		2	2	0.99	2	1.69	0.12	1.52	1.59	0.21	0.01	1.8		2	0.47		0.3			0.6	0.22		2		2.14	0.6		2			2			2			2	1.12	2
2	ND	FVM09	1.14	1.41	1.57	1.59	1.55	1.38	1.55	1.44	1.37	2	2	1.18	2	1.09	2.92	0.84	0.94	0.82	1.47	0.02	1.63	2	2.39	0.94	1.01	0.9	0.9	0.9	0.85	1.28	2	0.87	3.69	2	0.79	2	0.77	0.92	2	1.46	1.55	2	1.76	0.52	2	0.87	2
2	VH1-18	ADI-15935	1.26	1.59	1.68	1.7	1.6	1.52	1.73	1.48	1.37	2	2	1.35	2	1.42	1.35	1.23	0.8	0.7	0.41	1.49	0.03	2	0.19	0.15	0.57	0.83	1.49	0.84	1.64	0.6	2	1.1	1.92	0	0.37	2	1.65	2.2	2	2.27	2.56	2	2.08	1.98	2	1.12	2
2	VH1-18	ADI-15784	1.17	1.85	2.12	1.62	1.23	1.6	1.8	1.38	1.52	2	2	0.58	2	1.05	0.06	0.67	0.17	0.04	0.07	0.9	0.06	0	0.04	0.07	0.13	0.17	0.33	0.19	0.25	0.27	2	0.22	1.07	0	0.18	0.6	1.58	1.66	2	2.05	2.53	2	1.7	1.3	2	1.05	2
2	VH1-2	ADI-15980	0.95	1.59	1.82	1.28	0.94	1.24	1.5	1.05	1.19	2	2	0.5	2	0.82	0.28	0.15	0.19	0.7	0.2	0.94	0.19	0	0.22	0.1	0.58	0.85	0.95	0.88	0.94	0.95	2	0.62	0.2	0	0.16	2	1.53	1.81	2	2.13	2.21	2	1.93	1.38	2	0.97	2
2	VH1-2	ADI-15822	1.25	1.77	2.09	1.61	1.31	1.49	1.73	1.44	1.37	2	2	1.61	2	1.19	1.64	0.25	0.18	0.18	1.01	3.78	0.68	0	1.91	0.05	0.51	0.21	0.19	0.25	0.06	0.25	2	0.16	0.05	2	0.67	0	2.59	5.95	2	8.19	6.73	2	2.03	2.31	2	1.09	2
2	VH1-2	ADI-15871	1.52		1.7				2	2		2	2	1.16	2	1.27	1.82	0.58	0.31	0.17	0.93	4.36		0	1.98		1.08			1	0.13		2		0.15	2		2			2			2			2	0.93	2
2	VH1-2	ADI-16039	1.4	1.32	1.91	1.28	1.08	1.26	1.33	1.05	1.1	2	2	1.17	2	1.26	1.48	0.35	0.48	0.46	1.13	4.04	1.43	0	1.97	0.4	1.02	1.49	1.43	1.59	0.51	0.95	2	1.34	0.35	2	0.91	2	2.48	4.08	2	4.48	4.78	2	2.17	2.35	2	0.91	2
2	VH1-46	ADI-15759	0.93	1.45	1.79	1.24	0.98	1.19	1.64	1.18	1.14	2	2	0.78	2	0.91	0.65	0.3	0.28	0.32	0.34	3.64	0.38	0.16	0.97	0.2	0.17	0.21	0.22	0.24	0.04	0.46	1	0.11	0.14	0	0.54	0	2.49	4.27	2	9.19	6.28	2	1.56	1.61	2	0.9	2
2	VH1-46	ADI-15842	1.12	1.51	1.64	1.43	1.21	1.37	1.53	1.29	1.26	2	2	1.2	2	1.18	0.35	0.03	0.1	0.05	1.8	0.03	0.9	0	0.09	0.03	0.06	0.06	0.05	0	0.02	0.08	2	0.04	0.07	2	0.07	0	1.26	1.24	2	1.21	1.27	2	2.08	0.81	2	1.02	2
2_4	VH2-5	ADI-16047	1.32	1.96	2.17	1.79	1.45	1.82	1.96	1.65	1.66	2	2	0.74	2	1.12	0.51	0.07	0.15	0.04	0.26	0.68	0.39	0	0.32	0.01	0.76	0.07	0.05	0.08	0.03	0.13	2	0.03	0.06	0	0.19	0	1.86	1.99	2	2.2	2.56	2	2.38	1.53	2	1.25	2
2	VH3-13	ADI-16029	1.54	1.53	1.71	1.98	2.06	1.59	1.97	1.7	1.48	2.18		1.63		1.58	0.42	0.15	0.34	0.18	0.27	0.28	0.53	0.45	0.28	0.17	0.17	0.32	0.26	0.32	0.04	0.51		0.27	0.22		0.33		1.47	1.86		1.68	2.04		2	1.38		1.02
2	VH3-21	ADI-15854	1.32	1.9	1.88	1.87	1.69	1.75	1.93	1.62	1.57	2	2	1.16	2	1.32	0.14	0.04	0.94	0.02	0.11	0.2	0.07	0	0.12	0.06	0.05	0.06	0.07	0.03	0.03	0.15	2	0.03	0.04	0	0.12	0	1.56	1.77	2	1.73	1.74	2	1.97	1.22	2	1.11	2
2	VH3-21	ADI-15915	1.53		2.15				2	2		2	2	1.56	2	1.3	1.83	0.56	0.26	0.12	1.63	3.39		0	1.26		0.36			0	0.11		2		0.09	2		2			2			2			2	0.79	2
2	VH3-33	ADI-15808	1.56	1.56	1.74	2.17	2.23	1.72	2.04	1.89	1.6	2.18		1.84		1.69	0.43	0.1	0.25	0.1	0.38	0.09	0.49	0.48	0.35	0.13	0.34	0.1	0.11	0.12	0.14	0.17		0.05	0.21		0.3		1.58	2.1		2.1	2.52		2.11	1.59		1.15
2	VH3-33	ADI-15868	1.18	2.03	2.1	1.49	1.15	1.55	1.82	1.42	1.47	2	2	0.7	2	1.01	0.29	0.22	0.19	0.22	0.31	0.2	0.53	0.18	0.19	0.18	0.67	0.18	0.16	0.2	0.11	0.44	2	0.15	0.21	0.6	0.34	1	1.49	1.3	2	1.26	2.18	2	2.12	1.14	2	1.11	2
2	VH3-53	ADI-15879	0.98	1.57	1.42	1.17	1.11	1	1.27	1.02	0.95	2	2	0.87	2	0.99	0.76	0.27	0.17	0.26	0.36	4.45	0.36	0	0.71	0.2	0.62	0.19	0.17	0.21	0.12	0.49	0.6	0.13	0.13	0.6	0.42	0.6	1.63	2.74	2	2.92	3.54	2	1.3	1.25	2	0.75	2
2	VH3-7	ADI-15876	1.64	2.33	2.42	1.94	1.6	1.71	2.06	1.62	1.58	2	2	1.63	2	1.4	1.36	0.44	1.07	0.14	0.43	4.76	0.53	0	1.36	0.25	1.18	0.34	0.34	0.3	0.49	0.52	2	0.41	0.43	2	1.01	2	0.74	0.57	2	0.57	4.11	2	1.62	0.52	2	0.92	2
2	VH4-30-2	ADI-15786	1.09	1.38	1.67	1.3	1.05	1.23	1.42	1.18	1.07	2	2	1.01	2	1.04	0.38	0.21	0.25	0.09	1.2	4.99	0.62	0	0.27	0.09	0.19	0.16	0.11	0.16	0.07	0.2	1	0.1	0.1	2	0.62	0	1.12	0.77	2	0.38	5.18	2	1.4	0.3	2	0.72	2
2	VH4-31	ADI-15881	1.09		1.65				2	2		2.18		0.82		1.06	0.36	0.11	0.18	0.11	0.29	0.95		0.15	0.23		0.46				0.07				0.09													1.08
2	VH4-34	ADI-16005	1.47	2.16	2.54	2.07	1.56	1.96	2.11	1.88	1.76	1.14		1.36		1.31	0.24	0.15	0.33	0.01	0.22	2.32	0.89	0.28	0.19	0.11	0.12	0.11	0.09	0.13	0.02	0.17		0.1	0.11		0.35		2.15	3.05		5.2	5.31		2.4	2.02		1.17
2	VH4-34	ADI-15734	1.14	1.55	1.75	1.51	1.25	1.5	1.64	1.3	1.34	2	2	0.46	2	0.95	0.28	0.05	1.15	0.03	0.29	1.03	0.09	2	0.21	0.84	0.04	0.03	0.02	0.05	0.02	0.09	2	0.01	0.86	0	0.61	0	1.62	2.05	2	2.3	2.62	2	2.27	1.65	2	1.1	2
2	VH4-34	ADI-15978	1.34	1.95	2.19	1.91	1.67	1.72	1.93	1.57	1.59	2	2	1.46	2	1.34	0.27	0.07	0.37	0.04	0.22	0.56	0.87	0	0.21	0.07	0.12	0.05	0.03	0.05	0.03	0.14	2	0.03	0.11	0.6	0.18	0	1.35	1.33	2	1.44	1.72	2	1.82	0.91	2	1.05	2
2	VH4-34	ADI-15843	1.29	1.94	2.21	1.81	1.52	1.64	1.85	1.51	1.52	2	2	1.64	2	1.34	0.2	0.05	0.44	0.05	0.17	0.39	0.79	0	0.16	0.05	0.09	0.05	0.04	0.06	0.03	0.12	2	0.03	0.07	0.6	0.12	0	1.21	1.09	2	1.16	1.39	2	1.58	0.72	2	1.02	2
2	VH4-34	ADI-16031	1.31	1.65	1.67	1.83	1.83	1.69	1.8	1.64	1.48	2	2	1.56	2	1.39	0.56	0.1	0.8	0.07	0.48	0.17	0.68	2	0.44	0.12	0.22	0.06	0.03	0.07	0.04	0.13	2	0.01	0.2	0.6	0.35	0.6	1.46	1.86	2	1.8	2.05	2	2.14	1.56	2	1.07	2
2	VH4-34	ADI-15839	1.31	1.76	1.82	1.83	1.74	1.71	1.85	1.6	1.53	2	2	1.62	2	1.42	0.47	0.11	0.7	0.07	0.38	0.62	1.07	0.43	0.33	0.11	0.21	0.06	0.05	0.08	0.06	0.18	2	0.04	0.23	0.6	0.24	0.6	1.35	1.53	2	1.51	1.75	2	1.97	1.19	2	1.05	2
2	VH4-34	ADI-15743	1.39	1.66	1.71	1.86	1.85	1.7	1.84	1.63	1.51	2	2	1.59	2	1.39	0.45	0.12	0.46	0.08	0.32	0.27	0.61	0.47	0.33	0.14	0.15	0.07	0.04	0.09	0.03	0.21	2	0.03	0.19	0.6	0.33	2	1.47	1.84	2	1.8	2.06	2	2.12	1.51	2	1.08	2
2	VH4-34	ADI-15908	1.42	1.79	2.06	1.98	1.81	1.61	1.99	1.67	1.55	2	2	1.86	2	1.57	0.26	0.09	0.29	0.1	0.25	0.14	0.87	0.28	0.23	0.11	0.11	0.06	0.09	0.08	0.03	0.18	2	0.06	0.13	2	0.14	0.6	1.21	1.07	2	1.26	1.58	2	1.69	0.66	2	1.02	2
2	VH4-34	ADI-15912	1.34	1.89	2.05	1.87	1.64	1.67	1.88	1.55	1.55	2	2	1.55	2	1.4	0.32	0.08	1.17	0.11	0.35	0.54	1.02	0.33	0.27	0.08	0.15	0.12	0.11	0.14	0.08	0.14	2	0.1	0.14	2	0.26	0.6	1.44	1.41	2	1.51	1.86	2	1.91	0.95	2	1.06	2
2	VH4-34	ADI-15958	1.39		2.03				2	2		2	2	2.13	2	1.41	4.2	0.34	0.23	0.1	0.38	4.48		0.17	1.36		1.08			0	0.03		2		0.04	2		0			2			2			2	0.78	2
2	VH4-34	ADI-15952	1.35		1.74				2	2		2.18		1.39		1.24	0.4	0.33	0.17	0.11	0.45	3.27		0.17	0.25		0.19				0.02				0.13													1.03
2	VH4-39	ADI-15865	1.18	1.59	1.8	1.58	1.4	1.5	1.68	1.33	1.36	2	2	1.11	2	1.21	0.35	0.29	1.05	0.19	0.33	0.57	0.48	0.38	0.29	0.27	0.2	0.19	0.19	0.21	0.13	0.48	2	0.23	0.22	0	0.25	0	1.18	1.35	2	1.47	1.49	2	1.8	0.93	2	1.07	2
2	VH4-39	ADI-15873							2	2		2	2		2		2			0	1	2		0						0			0		0	0		0			2			2			2		2
2	VH4-4	ADI-15741	1.33	1.88	1.95	1.91	1.79	1.78	1.91	1.67	1.61	2	2	1.7	2	1.47	0.43	0.09	0.8	0.06	0.34	0.19	1.4	0.36	0.35	0.08	0.2	0.07	0.04	0.09	0.06	0.13	2	0.03	0.13	2	0.31	2	1.43	1.42	2	1.47	1.68	2	2.01	1.01	2	1.1	2
2	VH4-59	ADI-15887							2	2		2	2		2		0.6			0	0.6	2		0						0			2		0	0		0			2			2			2		2
2	VH4-59	ADI-15877	1.39	2.31	2.52	2.17	1.8	1.97	2.18	1.71	1.82	2	2	1.7	2	1.46	0.2	0.06	0.13	0.05	0.14	0.05	1.28	0	0.17	0.05	0.09	0.04	0.04	0.06	0.03	0.1	2	0.03	0.06	0	0.11	0	1.3	0.87	2	0.94	1.13	2	1.66	0.55	2	1.12	2
2	VH4-59	ADI-15860		1.64	1.74	2.02	1.96	1.64	1.9	1.68	1.52	2	2		2		0	1.21		0.1	0	1.54	0.07	0.6		0.07		0.11	0.1	0.14		0.23	2	0.08	2	0	0.5	0.6	1.74	2.44	2	2.6	2.83	2	2.51	2.11	2		2
2	VH4-59	ADI-16019	1.44		1.98				2	2		2	2	1.72	2	1.28	2.06	0.63	0.21	0.16	0.87	4.78		0	2.16		0.38			0.6	0.05		2		-0.01	2		2			2			2			2	0.72	2
2	VH4-61	ADI-15953							2	2		2	2		2		0			0	0	2		0						1			2		2	0		2			2			2			2		2
2	VH6-1	ADI-15909	1.43	1.81	1.82	2.19	2.23	1.86	2.1	1.91	1.65	2	2	1.7	2	1.52	2	0.08	0.28	0.07	0.54	0.08	0.73	0.25	1.37	0.08	1.66	0.08	0.06	0.09	0.08	0.2	2	0.05	0.27	2	0.17	2	1.24	1.58	2	0.98	0.23	2	2.24	0.12	2	1.05	2
2_3	VH3-48	ADI-15818	1.47	2.14	2.62	2.01	1.78	1.89	2.06	1.79	1.95	2	2	1.89	2	1.57	1.98	0.17	0.4	0.15	1.91	0.27	1.08	0	1.58	0.19	1.62	0.23	0.22	0.22	0.37	0.33	2	0.19	0.3	2	0.23	2	1.26	0.47	2	0.42	0.4	2	2.05	0.3	2	1.13	2
2_3	VH3-48	ADI-15762	0.95	1.05	1.35	1.06	1.04	0.93	1.1	0.9	0.91	2	2	0.97	2	0.81	1.37	0.03	0.03	0.11	1.27	0.27	0.46	1	0.65	0.06	0.82	0.08	0.08	0.07	0.03	0.12	2	0.08	0.09	2	0.06	0	0.54	0.09	0	0.13	0.07	2	1.17	0.04	0	0.72	2
2_3	VH3-23	ADI-15768	1.18	1.98	1.82	1.62	1.47	1.43	1.65	1.39	1.32	2	2	1.29	2	1.06	1.39	0.63	0.26	0.41	1.41	0.14	1.27	0.51	1.18	0.61	1.17	0.48	0.51	0.44	0.46	1.35	2	0.43	0.24	2	1.01	2	0.27	0.1	0	0.09	0.08	2	1.66	0.13	0	0.43	2
2_3	VH3-23	ADI-16010	1.41	2.07	1.85	1.67	1.49	1.41	1.66	1.4	1.28	2	2	1.92	2	1.39	1.6	0.48	0.38	0.37	1.66	0.12	1.26	0.51	1.09	0.61	1.66	0.44	0.53	0.46	0.59	1.88	2	0.35	0.31	2	0.95	2	0.2	-0.02	0	0.03	0.01	0	1.3	0.03	0	0.5	2
3	VH1-18	ADI-15763	1.34	1.71	1.85	1.96	1.87	1.53	1.87	1.51	1.33	2	2	1.81	2	1.43	2.12	1.64	1.87	0.77	1.74	1.18	1.78	2	1.34	1.34	1.7	1	1.01	1.07	1.05	2.68	2	1.16	1.96	2	1.28	2	0.65	0.17	0	0.33	0.09	0	0.58	0.29	0	0.68	0
3	VH1-18	ADI-15834	1.45	1.75	1.89	2.07	1.98	1.62	1.93	1.6	1.39	2	2	1.79	2	1.52	2.57	1.44	2.25	0.77	2.14	1.44	2.08	2	1.69	1.41	1.82	1.06	1.03	1.14	1.44	2.69	2	1.34	2.91	2	1.19	2	0.25	0.15	0	0.09	0.05	2	0.44	0.11	0	0.68	2
3	VH1-18	ADI-15817	1.35	1.63	1.97	1.79	1.57	1.5	1.77	1.37	1.34	2	2	1.54	2	1.38	1.46	0.89	0.67	2	1.35	0.75	1.45	2	1.17	0.8	1.25	0.6	0.58	0.64	0.66	2.17	2	0.62	1.51	2	0.99	2	0.18	0.18	0	0.09	0.07	0	1.5	0.1	0	0.57	0
3	VH1-18	ADI-15870	1.43	1.67	1.91	1.9	1.84	1.58	1.81	1.51	1.35	2	2	2	2	1.51	2.65	1.3	2.28	0.73	2.04	1.74	1.67	2	1.57	1.32	1.81	0.98	0.99	1	1	2.82	2	1.29	3.15	2	0.99	2	0.17	0.05	0	0.05	0.04	0	0.02	0.03	0	0.49	0
3	VH1-18	ADI-15797	1.57	1.88	2.1	2.21	2.33	1.79	2.12	1.69	1.59	2	2	2.41	2	1.7	3.84	2.35	2.13	0.8	2.92	1.82	2.15	2	2.38	1.68	2.2	1.08	1.12	1.14	1.4	3.38	2	1.12	3.34	2	1.62	2	2.87	0.17	0	0.1	0.07	2	0.05	0.05	0	0.83	2
3	VH1-18	ADI-15761	1.35	1.82	2.01	2.06	1.95	1.69	1.94	1.53	1.43	2	2	1.69	2	1.46	2.06	1.28	2.3	0.71	1.76	1.34	1.83	2	1.41	1.4	1.66	0.89	0.87	0.95	0.91	2.65	2	1.3	2.2	2	0.9	2	0.16	0.05	0	0.02	0.01	0	0.05	0.02	0	0.49	0
3	VH1-18	ADI-15864	2.26	1.89	2.18	2.26	2.06	1.96	2.3	1.68	1.65	2	2	2	2	2	2	2	2	2	2	1.66	2	2	2	1.41	2	2	2	2	2	2	2	2	2	2	2	2	0.18	0.08	0	0.09	0.05	0	0.06	0.06	0	0	0
3	VH1-18	ADI-15756			2.1				2	2		2	2		2		2	0.76		2	2	2		2						2			2		2	2		2			0			1			0		0
3	VH1-2	ADI-15788	1.34	1.67	1.9	1.89	1.82	1.59	1.85	1.47	1.38	2.18	2	1.87	2	1.39	2.28	1.21	1.95	0.6	3.27	0.74	1.75	2	1.4	1.02	1.64	0.76	0.77	0.81	0.96	2.27	2	1.02	1.97	2	1.1	2	0.19	0.36	0	0.09	0.06	0	1.1	0.24	0	0.53	0
3	VH1-2	ADI-15739	1.41		2.1				2	2		2.18		2.02		1.64	2.19	1.56	2.51	0.93	2.58	1.4		1.09	1.48		1.87			2	0.92				2.45													0.6
3	VH1-2	ADI-15889	1.23	1.63	1.74	1.72	1.59	1.49	1.71	1.36	1.28	2	2	1.7	2	1.3	1.53	1.11	1.65	0.58	2.4	0.48	1.61	2	1.1	0.99	1.26	0.51	0.49	0.58	0.55	1.63	2	0.68	1.21	2	0.98	2	0.19	0.11	0	0.06	0.04	0	1.6	0.06	0	0.47	0
3	VH1-2	ADI-15987	1.41	1.8	2.1	2.01	1.8	1.72	1.91	1.59	1.42	2	2	2.06	2	1.51	2.34	1.42	2.95	0.51	2.62	0.92	1.73	2	1.52	1.01	1.74	0.68	0.81	0.7	0.88	2.55	2	0.8	2.51	2	0.97	2	0.15	0.03	0	0.04	0.05	0	1.14	0.03	0	0.48	0
3	VH1-2	ADI-16054	1.4	1.95	2.06	2.12	1.97	1.68	2.03	1.58	1.45	2	2	1.9	2	1.56	2.3	1.08	2.03	0.62	2.05	0.85	1.89	2	1.49	1.21	1.81	0.58	0.55	0.66	0.73	2.61	2	0.81	2.14	2	0.75	2	0.25	0.11	0	0.09	0.06	0	1.41	0.02	0	0.46	0
3	VH1-2	ADI-16020	1.65	1.95	2.25	2.21	2.15	1.81	2.1	1.64	1.5	2	2	2.74	2	1.88	7.8	1.66	3.26	0.84	4.01	1.12	2.45	2	2.45	1.47	2.73	0.95	0.9	1.03	1.62	3.04	2	1.29	3.41	2	1.29	2	0.19	0.1	0	0.03	0.02	0	1.65	0.07	0	0.5	0
3	VH1-2	ADI-15917	1.96	2.31	2.55	2.62	2.63	2.13	2.36	1.99	1.67	2	2	3.59	2	2.17	9.43	2.14	4.51	0.9	4.68	1.56	3.24	2	3.39	1.95	3.53	1.36	1.36	1.54	2.69	3.71	2	2.03	6.35	2	1.6	2	0.2	0.04	0	0.06	0.05	0	2.09	0.07	0	0.57	0
3	VH1-2	ADI-16024	1.21	1.61	1.85	1.7	1.56	1.56	1.7	1.31	1.33	2	2	1.43	2	1.25	1.61	1.13	1.5	0.51	1.98	0.58	1.49	2	1.11	0.88	1.25	0.52	0.49	0.56	0.64	1.75	2	0.59	1.52	2	1.01	2	0.16	0.02	0	0.03	0.01	0	1.55	0	0	0.48	0
3	VH1-2	ADI-16030	1.23	1.53	1.72	1.65	1.53	1.44	1.65	1.29	1.26	2.18		1.73		1.32	1.4	1.11	1.68	0.54	2.44	0.43	1.48	0.8	1.06	0.92	1.22	0.47	0.45	0.52	0.48	1.61		0.61	1.09		0.99		0.17	0.13		0.05	0.04		1.52	0.08		0.43
3	VH1-2	ADI-15989	0.87		2.1				2	2		2.18	2	1.21	2	1.14	2.39	0.53	1.28	0.71	1.4	2		2	1.4		1.09			2	0.52		2		2.42	2		2			0			0			0	0.35	0
3	VH1-3	ADI-15764			2.1				2	2		2	2		2		2	0.76		2	2	2		2						2			2		2	2		2			0			0			0		0
3	VH1-3	ADI-15835	1.44	1.73	2	2.18	1.96	1.74	2.02	1.56	1.39	2	2	1.95	2	1.59	2.3	1.47	2.49	0.82	2.25	1.16	1.96	2	1.46	1.37	1.87	0.93	0.92	1.02	0.82	2.94	2	1.18	2.6	2	1.16	2	0.18	0.07	0	0.09	0.08	0	0.85	0.04	0	0.49	0
3	VH1-3	ADI-16058	1.39	1.76	2.05	2	1.83	1.59	2	1.75	1.41	2	2	1.91	2	1.45	2.2	1.32	2.05	0.78	2.66	0.96	1.79	2	1.45	1.31	1.63	0.92	0.96	0.99	0.73	2.35	2	1.03	2.65	2	1.23	2	0.42	0.35	0	0.3	0.27	0	1.5	0.29	0	0.47	0
3	VH1-3	ADI-15961	1.11		2.1				2	2		2.18		1.27		1.22	1.18	1	1.15	0.76	2.2	2		0.91	0.96		1.08			2	0.62				1.26													0.47
3	VH1-46	ADI-15927	1.29	1.7	1.93	1.94	1.76	1.47	1.84	1.49	1.25	2	2	1.5	2	1.42	1.89	1.17	1.84	0.58	1.39	0.95	1.75	2	1.29	1.13	1.49	0.73	0.7	0.81	0.79	2.84	2	0.92	1.95	2	1.13	2	0.19	0.07	0	0.14	0.06	1	1.17	0.07	0	0.45	2
3	VH1-46	ADI-15807	1.49	1.91	2.08	2.16	2.06	1.7	2.04	1.66	1.53	2	2	2	2	1.56	2.23	1.47	2.1	0.62	1.82	1.51	1.94	2	1.49	1.4	1.95	0.86	0.87	0.88	0.85	3.01	2	1.08	2.58	2	1.11	2	0.23	0.1	0	0.08	0.08	0	0.68	0.08	0	0.53	0
3	VH1-69	ADI-16008	1.41	1.8	1.98	2.06	1.98	1.59	1.94	1.63	1.38	2	2	2.32	2	1.49	2.51	1.46	1.98	0.65	2.6	1.2	1.92	2	1.49	1.39	1.71	0.85	0.82	0.91	0.87	2.71	2	1.05	3.31	2	1.14	2	0.21	0.11	0	0.1	0.05	0	0.2	0.09	0	0.49	1
3	VH1-69	ADI-15794		1.68	1.86	2.07	1.95	1.51	1.95	1.6	1.38	2	2		2		2	1.44		0.78	2	1.04	2.16	2		1.35		0.9	0.9	0.98		2.75	2	1.3	2	2	1.12	2	0.24	0.16	0	0.14	0.15	0	0.57	0.09	0		0
3	VH1-69	ADI-15922	1.44	1.86	2.16	2.03	1.79	1.7	1.99	1.52	1.45	2	2	1.84	2	1.48	2.44	1.29	1.86	0.56	2.06	1	1.8	2	1.7	1.11	1.75	0.67	0.68	0.73	0.69	2.88	2	0.97	2.36	2	1.03	2	0.19	0.08	0	0.06	0.07	0	0.66	0.05	0	0.43	0
3	VH1-69	ADI-15913	1.43		2.1				2	2		2.18		2.05		1.54	2.72	2.16	1.94	1.07	1.95	1.45		0.91	1.76		2.21			2	1.34				2.38													0.89
3	VH1-69	ADI-15775	1.4	1.68	1.97	2.02	1.83	1.63	2.07	1.59	1.46	2.18		1.93		1.55	2.96	1.36	2.23	0.77	3.16	1.4	2.04	0.91	1.7	1.31	1.89	1	1.04	1.03	1.17	2.62		1.27	3.22		1.06		0.21	0.25		0.15	0.12		0.47	0.18		0.48
3	VH1-69	ADI-15766	1.38	1.7	1.96	1.88	1.78	1.57	1.86	1.47	1.38	2	2	2.31	2	1.41	2.1	1.06	1.17	2	2.54	0.72	1.7	2	1.31	1.03	1.69	0.59	0.6	0.63	0.72	2.39	2	0.83	1.7	2	0.89	2	0.18	0.05	0	0.05	0.05	0	0.8	0.04	0	0.44	0
3	VH1-69	ADI-16044	1.29	1.63	1.99	1.71	1.58	1.44	1.79	1.42	1.3	2	2	1.57	2	1.28	1.99	1.05	1.19	0.47	2.19	0.44	1.5	2	1.3	0.85	1.39	0.6	0.55	0.65	0.9	1.54	2	0.55	1.4	2	1.11	2	0.32	0.11	0	0.15	0.09	0	1.67	0.13	0	0.64	0
3	VH2-5	ADI-15809	1.13	1.29	1.4	1.5	1.62	1.24	1.41	1.16	1.01	2	2	1.7	2	1.26	3.3	1.08	1.83	0.97	2.61	2.02	1.63	2	1.57	1.22	1.54	0.97	0.94	0.99	0.94	1.97	2	1.12	3.11	2	0.99	2	0.25	0.24	0	0.2	0.16	1	0.12	0.14	0	0.54	1
3	VH2-5	ADI-15968	1.4	1.68	1.74	1.92	1.77	1.49	1.85	1.38	1.33	2	2	1.76	2	1.5	2.4	1.44	2.01	1.2	1.87	1.87	1.7	2	1.64	1.89	1.82	1.47	1.41	1.53	1.11	2.97	2	1.63	2.9	2	1.09	2	0.45	0.31	0	0.45	0.28	0	0.13	0.34	0	0.51	0
3	VH2-5	ADI-16006	1.58	1.91	2.09	2.14	2.09	1.72	2.12	1.61	1.48	2.18		2.04		1.69	2.56	1.64	2.68	0.95	1.83	1.63	2.21	0.91	1.75	1.41	2.04	1.53	1.47	1.64	1.19	3.22		1.62	2.94		1.24		0.4	0.63		0.06	0.05		0.37	0.51		0.55
3	VH3-23	ADI-15823	1.41	1.91	2	1.88	1.77	1.68	1.86	1.5	1.4	2	2	1.66	2	1.44	1.69	1.36	1.64	0.61	1.4	0.87	1.7	2	1.29	1.15	1.59	0.79	0.77	0.83	0.75	2.23	2	0.93	1.87	2	1.08	2	0.22	0.03	0	0.04	0.03	0	1.21	0.06	0	0.5	0
3	VH3-23	ADI-15939			2.1				2	2		2	2		2		2	1.36		2	2	0.87		2						2			2		2	2		2			0			0			0		0
3	VH3-23	ADI-15767	1.47	2.01	2.1	2.02	1.88	1.78	1.96	1.58	1.52	2	2	2.26	2	1.5	2	1.41	1.88	0.59	1.82	0.86	2.06	2	1.4	1.14	1.77	0.82	0.82	0.87	0.87	2.43	2	1.02	1.7	2	1.23	2	0.22	0.04	0	0.05	0.05	0	1.3	0.07	0	0.52	0
3	VH3-23	ADI-15827	1.5	2.41	2.18	2.22	1.93	1.71	2.07	2	1.51	2	2	2.1	2	1.57	2.33	1.31	2.5	0.52	2.38	1.22	2.01	2	1.49	1.16	1.86	0.72	0.79	0.77	0.71	3.02	2	0.9	2.16	2	1.04	2	0.2	0.05	0	0.06	0.05	0	-0.07	0.07	0	0.47	0
3	VH3-23	ADI-15957	1.46	2.05	1.94	1.97	1.76	1.6	1.92	1.48	1.37	2.18	2	1.54	2	1.64	1.8	1.33	2.26	0.62	1.18	1.06	1.75	2	1.28	1.13	1.73	0.75	0.78	0.76	0.84	2.92	2	0.96	2.32	2	0.98	2	0.22	0.05	0	0.02	0.03	0	0.24	0.04	0	0.49	1
3	VH3-23	ADI-15746	1.34	2.44	1.83	1.94	1.79	1.42	1.81	1.55	1.22	2.18		1.8		1.55	2.6	1.43	2.34	0.77	1.74	1.88	1.86	0.91	1.51	1.5	1.77	1.18	1.29	1.18	1.07	4.14		1.4	3.16		1.14		0.34	0.23		0.12	0.14		0.24	0.24		0.59
3	VH3-23	ADI-16033	1.41	2.15	1.94	1.98	1.86	1.57	1.87	1.48	1.36	2	2	1.71	2	1.52	1.85	1	1.48	0.56	1.49	0.77	1.79	2	1.36	1.02	1.67	0.77	0.81	0.88	0.68	2.43	2	0.68	1.68	2	0.88	2	0.32	0.25	0	0.06	0.06	0	1.06	0.24	0	0.45	2
3	VH3-23	ADI-16036	1.42	2.05	1.99	2.1	1.9	1.67	1.99	1.6	1.44	2.18	2	1.75	2	1.48	1.61	0.84	1.23	0.47	1.16	0.87	1.63	2	1.14	0.96	1.47	0.62	0.63	0.65	0.62	2.12	2	0.71	1.67	2	0.7	2	0.58	0.56	0	0.49	0.57	0	0.79	0.43	0	0.6	0
3	VH3-11	ADI-15962	1.18		2.1				2	2		2.18		1.39		1.17	3.33	0.71	0.92	0.71	1.31	0.16		0.91	2.47		1.23			2	0.8				10.07													0.68
3	VH3-11	ADI-16032	1.29	1.61	1.73	1.73	1.69	1.56	1.71	1.38	1.31	2	2	1.52	2	1.34	1.96	1.34	1.67	0.85	1.98	1.31	1.64	2	1.34	1.28	1.44	0.97	0.95	1.02	1.11	2.06	2	1.2	1.98	2	0.9	2	0.21	0.1	0	0.04	0.03	0	0.81	0.07	0	0.61	0
3	VH3-11	ADI-15949		2.24	1.93	1.98	1.8	1.55	1.81	1.45	1.33	2	2		2		2	1.4		0.63	2	0.96	1.74	2		1.15		0.81	0.85	0.87		2.93	2	1	2	2	1.04	2	0.34	0.24	0	0.36	0.29	0	1.54	0.27	0		1
3	VH3-15	ADI-15824	1.34	1.62	1.71	1.82	1.82	1.57	1.73	1.5	1.39	2.18		1.6		1.29	2.27	1.97	1.69	1.08	1.67	1.53	1.54	0.91	1.53	1.61	1.59	1.45	1.46	1.51	1.36	2.27		1.45	1.88		1.67		1.72	0.82		1.03	0.29		0.02	1.08		0.95
3	VH3-15	ADI-16046	1.29	1.68	1.69	1.79	1.79	1.46	1.69	1.43	1.34	2	2	1.49	2	1.25	2.2	1.78	1.51	0.94	1.96	1.39	1.41	2	1.36	1.48	1.44	1.22	1.24	1.25	1.13	2.6	2	1.18	1.82	2	1.43	2	1.56	0.43	0	0.75	0.15	2	0.02	0.68	0	0.95	2
3	VH3-15	ADI-15814	1.45	2.44	2.2	2.44	2.34	1.88	2.3	1.85	1.65	2	2	1.72	2	1.48	2.27	2.53	1.94	0.9	1.5	1.46	1.75	2	1.58	2.02	1.92	1.45	1.48	1.55	1.2	3.25	2	1.29	1.92	2	1.94	2	2.36	0.2	0	0.75	0.23	2	0.16	0.8	0	0.93	1
3	VH3-15	ADI-15735	1.37	1.71	1.84	1.86	1.81	1.57	1.8	1.45	1.31	2	2	1.9	2	1.47	2.57	1.39	2.54	0.75	2.91	1.36	1.85	2	1.54	1.35	1.84	0.86	0.85	0.9	0.98	2.5	2	1.18	2.61	2	1.02	2	0.15	0.03	0	0.04	0.03	0	0.01	0.02	0	0.47	0
3	VH3-15	ADI-15830	1.45	1.73	1.9	1.95	1.99	1.58	1.88	1.55	1.37	2	2	2.48	2	1.58	3.02	1.37	2.63	0.61	3.23	1.53	1.78	2	1.91	1.36	2.02	0.88	0.91	0.91	1.15	2.64	2	1.15	3.5	2	1	2	0.19	0.1	0	0.06	0.03	0	0.02	0.04	0	0.48	0
3	VH3-15	ADI-15898	1.59	2.04	2.08	2.09	2.02	1.74	2.02	1.62	1.46	2	2	2.07	2	1.47	1.8	1.49	1.5	0.71	1.19	1.64	2.01	2	1.02	1.41	1.19	1.02	1.12	1.04	0.5	3.35	2	1.3	2.72	2	1.03	2	0.23	0.04	0	0.04	0.02	2	0.05	0.07	0	0.71	2
3	VH3-15	ADI-15765	1.35	1.78	1.89	2.27	2.03	1.65	2.16	1.87	1.45	2.18	2	2.12	2	1.66	3.98	1.86	2.23	0.99	2.76	1.1	2.56	2	2.01	1.84	1.99	1.05	1.07	1.24	1.34	3.02	2	1.41	2.47	2	1.63	2	0.33	0.19	0	0.23	0.22	2	1.61	0.18	0	0.76	2
3	VH3-15	ADI-15934	1.21		2.1				2	2		2.18		1.67		1.41	2.57	1.77	1.81	1.12	2.56	1.27		0.91	1.54		1.7			2	1.3				1.88													0.88
3	VH3-21	ADI-15993	1.45	1.83	1.83	1.98	1.95	1.57	1.88	1.49	1.32	2.18		2.06		1.54	2.7	1.34	2.7	0.88	1.81	1.9	1.95	0.91	1.62	1.51	1.98	1.22	1.22	1.27	1.16	3.1		1.57	2.91		1.07		0.25	0.18		0.04	0.02		0.11	0.14		0.49
3	VH3-21	ADI-15821	1.52	1.82	2.03	2.07	1.94	1.67	1.98	1.55	1.45	2	2	1.92	2	1.46	2.02	1.41	2.03	0.65	1.68	1.15	1.84	0.91	1.27	1.33	1.66	0.77	0.76	0.87	0.73	3.09	2	1.03	2.32	2	1.09	2	0.23	0.08	0	0.1	0.06	0	0.18	0.09	0	0.47	0
3	VH3-21	ADI-15936	1.36	1.82	1.89	1.94	1.84	1.49	1.9	1.59	1.32	2.18		1.61		1.45	1.84	1.35	1.96	0.63	1.58	0.9	1.91	0.91	1.23	1.25	1.61	0.91	0.9	0.91	0.79	2.81		1.06	1.76		1.07		0.22	0.11		0.07	0.06		0.23	0.13		0.46
3	VH3-21	ADI-15940	1.4	1.76	1.97	1.9	1.82	1.54	1.9	1.59	1.4	2.18	2	1.67	2	1.44	1.89	1.23	1.67	0.47	1.75	0.8	1.53	0.91	1.33	1.01	1.68	0.67	0.68	0.7	0.77	2.48	2	0.85	2.04	2	0.92	2	0.17	0.02	0	0.03	0.02	0	0.24	-0.02	0	0.46	0
3	VH3-21	ADI-15769	1.44	1.89	1.89	2.06	2.11	1.62	2.03	1.71	1.43	2.18		1.97		1.72	2.08	1.52	2.27	0.9	1.35	1.77	2.16	0.91	1.55	1.7	1.72	1.49	1.52	1.56	1.02	3.36		1.77	3.2		1.13		0.45	0.5		0.28	0.24		0.32	0.4		0.48
3	VH3-21	ADI-15800	1.46	1.66	1.88	2.01	1.93	1.57	1.95	1.58	1.35	2.18	2	2.41	2	1.57	2.74	1.37	2.29	0.76	2.26	1.29	2.15	2	1.56	1.35	1.87	1.05	1.09	1.13	0.99	2.78	2	1.3	2.4	2	1.11	2	0.24	0.35	0	0.1	0.1	0	0.36	0.28	0	0.49	0
3	VH3-21	ADI-15733	1.44	1.94	2.11	2.04	1.81	1.69	2	1.75	1.5	2.18	2	1.88	2	1.47	2.23	1.36	1.94	0.85	2.8	1.12	1.89	2	1.4	1.23	1.72	0.89	0.91	0.91	0.87	2.65	2	1.1	2.34	2	1.12	2	0.26	0.13	0	0.15	0.12	0	0.44	0.09	0	0.5	0
3	VH3-21	ADI-15902	1.25	1.57	1.73	1.78	1.7	1.41	1.8	1.49	1.23	2	2	1.7	2	1.36	2.11	1.2	1.84	0.61	2.2	1	1.68	2	1.38	1.18	1.55	0.81	0.81	0.87	1	2.21	2	0.97	2.09	2	1.03	2	0.23	0.1	0	0.12	0.08	0	0.61	0.08	0	0.5	0
3	VH3-21	ADI-16037	1.45	1.8	1.9	1.91	1.67	1.6	1.84	1.43	1.32	2	2	1.84	2	1.52	2.03	1.21	1.88	0.73	2.21	0.83	1.86	2	1.34	1.13	1.73	0.99	0.99	1.14	0.75	2.67	2	1.08	1.77	2	1.14	2	0.44	0.38	0	0.42	0.36	0	0.63	0.23	0	0.47	0
3	VH3-21	ADI-16009	1.47	1.86	2.02	2.04	1.87	1.68	1.89	1.51	1.41	2.18	2	1.71	2	1.5	2	1.34	1.69	0.54	1.57	0.98	1.7	2	1.31	1.05	1.68	0.68	0.67	0.74	0.74	2.38	2	0.85	1.96	2	1.11	2	0.25	0.17	0	0.2	0.22	0	0.73	0.13	0	0.52	1
3	VH3-21	ADI-16056	1.46	1.94	2.06	2.17	1.92	1.65	1.91	1.58	1.42	2.18	2	1.96	2	1.55	1.96	1.5	2.42	0.66	1.65	1.21	2.03	2	1.39	1.31	1.85	0.91	0.93	1.01	0.88	3.07	2	1.1	2.19	2	1.06	2	0.2	0.17	0	0.11	0.08	0	0.86	0.11	0	0.53	0
3	VH3-21	ADI-15737	1.34	1.58	1.84	1.84	1.72	1.5	1.76	1.45	1.3	2	2	1.94	2	1.43	2.13	1.25	2.07	0.75	2.28	0.91	1.79	2	1.35	1.06	1.56	1	1.03	1.1	0.93	2.41	2	1.26	1.78	2	1.1	2	0.34	0.41	0	0.17	0.15	0	1.04	0.38	0	0.51	0
3	VH3-21	ADI-15838	1.17	1.55	2.1	1.58	1.46	1.24	1.53	1.21	1.1	2	2	1.37	2	1.08	1.8	0.76	1.09	0.42	1.75	0.72	1.11	2	1	0.65	1.35	0.42	0.41	2	0.42	1.71	2	0.51	1.13	2	0.66	2	0.3	0.08	0	0.1	0.04	0	0.64	0.05	0	0.46	0
3	VH3-21	ADI-16042	1.28	1.72	1.89	1.79	1.67	1.51	1.77	1.41	1.32	2	2	1.34	2	1.3	1.26	1.04	0.81	0.46	1.27	0.52	1.47	2	1	0.8	1.28	0.62	0.58	0.68	0.57	2.1	2	0.69	0.75	2	1.07	2	0.17	0.07	0	0.04	0.03	0	1.4	0.05	0	0.47	0
3	VH3-21	ADI-15791	1.3	1.65	2	1.66	1.49	1.51	1.67	1.33	1.32	2	2	1.41	2	1.29	1.17	0.95	0.74	0.4	1.24	0.51	1.26	2	0.95	0.67	1.24	0.58	0.56	0.61	0.6	1.85	2	0.63	0.78	2	1.01	2	0.17	0.05	0	0.05	0.05	0	1.28	0.04	0	0.53	0
3	VH3-30	ADI-15736	1.3	1.71	1.95	1.74	1.63	1.29	1.7	1.55	1.19	2	2	1.53	2	1.32	1.35	1.03	0.76	0.41	1.59	2	1.33	2	1.07	0.75	1.36	0.52	0.5	0.53	0.51	2.13	2	0.51	1.15	2	0.96	2	0.18	0.08	0	0.12	0.03	0	1.24	0.06	0	0.43	0
3	VH3-30	ADI-16011	1.3	1.62	1.86	1.9	1.77	1.53	1.79	1.45	1.3	2.18		1.45		1.42	1.74	1.31	1.9	0.62	1.3	0.98	1.71	0.91	1.11	1.12	1.49	0.75	0.75	0.81	0.63	2.59		0.94	1.81		1		0.17	0.14		0.02	0.01		0.18	0.09		0.42
3	VH3-33	ADI-15919	1.35		2.1				2	2		2.18	2	1.56	2	1.4	1.71	1.39	2.09	0.7	1.66	1.02		0.91	1.13		1.51			2	0.72		2		2.02	2		2			0			0			0	0.49	1
3	VH3-33	ADI-16015	1.46		2.1				2	2		2.18		2.39		1.78	4.28	2.34	2.18	1.08	3.35	1.83		0.91	2.5		2.25			2	1.32				3.74													0.71
3	VH3-48	ADI-15833	1.27	1.66	1.84	1.95	1.77	1.52	1.88	1.4	1.3	2	2	1.58	2	1.38	1.89	1.05	1.47	0.62	1.62	0.72	1.75	2	1.22	1.14	1.48	0.69	0.67	0.78	0.7	2.36	2	0.78	1.59	2	0.84	2	0.14	0.06	0	0.04	0.05	0	0.1	0.03	0	0.45	0
3	VH3-48	ADI-15960	1.41	1.55	1.81	1.82	1.62	1.39	1.68	1.36	1.24	2	2	1.84	2	1.5	2.33	1.18	2.25	0.52	2.55	0.87	1.46	2	1.48	0.91	1.73	0.65	0.65	0.7	0.98	2.67	2	0.79	2.11	2	0.84	2	0.19	0.14	0	0.04	0.02	0	0.14	0.11	0	0.5	0
3	VH3-48	ADI-15897	1.23	1.61	1.79	1.8	1.64	1.45	1.75	1.32	1.32	2	2	1.52	2	1.28	1.92	1.17	1.58	0.62	1.79	0.77	1.53	2	1.19	1.03	1.34	0.62	0.6	0.68	0.68	2.03	2	0.73	1.69	2	0.87	2	0.16	0.05	0	0.06	0.06	0	0.16	0.04	0	0.46	0
3	VH3-48	ADI-16013	1.46	1.97	2.03	2.5	2.38	1.76	2.13	2	1.55	2	2	1.86	2	1.57	2.18	1.13	1.71	0.76	1.9	1.35	2.56	2	1.52	1.53	1.73	1	1.07	1.14	0.81	2.84	2	1.01	2.18	2	1.04	2	0.22	0.32	0	0.38	0.36	0	0.21	0.24	0	0.48	0
3	VH3-48	ADI-15923	1.39	1.74	1.98	1.88	1.78	1.61	1.84	1.48	1.36	2.18	2	1.81	2	1.45	2.05	1.37	2.38	0.6	2.12	1.08	1.67	2	1.35	1.15	1.72	0.7	0.68	0.73	0.73	2.49	2	0.93	2.13	2	1.05	2	0.17	0.07	0	0.05	0.03	0	0.35	0.05	0	0.45	0
3	VH3-48	ADI-15787	1.48	1.99	2.07	2.14	1.98	1.77	2.03	1.62	1.49	2.18		1.93		1.55	2.1	1.62	2.15	0.75	1.7	1.03	2.15	0.91	1.46	1.38	1.79	0.94	0.9	1.02	0.99	2.57		1.18	2.21		1.25		0.2	0.04		0.04	0.03		0.48	0.01		0.52
3	VH3-48	ADI-15994	1.36	1.79	1.99	2.07	1.92	1.65	1.97	1.58	1.45	2	2	2	2	1.5	2.58	1.4	2.22	0.71	2.76	1.06	1.95	2	1.5	1.35	1.87	0.82	0.81	0.88	0.89	2.79	2	1.11	2.03	2	1.14	2	0.18	0.21	0	0.14	0.13	0	0.57	0.12	0	0.45	0
3	VH3-48	ADI-16055	1.33	1.94	2.07	1.96	1.8	1.64	1.92	1.58	1.43	2	2	1.64	2	1.41	1.77	1.4	2.06	0.64	1.68	0.86	1.62	2	1.29	1.22	1.65	0.88	0.86	0.92	1.19	2.37	2	1.03	2.19	2	1.02	2	0.25	0.09	0	0.11	0.08	0	0.57	0.07	0	0.61	0
3	VH3-48	ADI-15903	1.39	1.77	1.96	1.94	1.81	1.63	1.85	1.54	1.43	2.18	2	1.7	2	1.43	1.83	1.36	1.77	0.52	1.5	0.89	2.23	2	1.41	1.13	1.55	0.7	0.7	0.74	0.85	2.01	2	0.79	2.18	2	0.99	2	0.22	0.06	0	0.07	0.07	0	0.83	0.04	0	0.55	0
3	VH3-48	ADI-15932	1.43	1.66	1.94	2.08	1.86	1.57	1.9	1.53	1.35	2.18	2	1.74	2	1.52	1.82	1.45	2.01	0.66	1.53	1.13	1.93	2	1.33	1.27	1.62	0.92	0.94	1	0.87	3.03	2	1.11	2.15	2	1.04	2	0.26	0.17	0	0.19	0.19	0	0.89	0.13	0	0.47	0
3	VH3-48	ADI-15920	1.47	1.87	2.04	1.94	1.79	1.68	1.86	1.54	1.44	2.18		1.87		1.49	2.51	1.39	2.14	0.6	2.1	0.95	1.72	0.91	1.57	1.21	1.84	0.77	0.78	0.8	1.01	2.49		0.96	2.36		1.06		0.17	0.03		0.05	0.04		0.94	0.03		0.52
3	VH3-48	ADI-15892	1.39	1.72	1.9	2.01	1.93	1.62	1.88	1.58	1.38	2.18	2	1.77	2	1.47	1.98	1.51	1.99	0.72	2.01	0.95	1.91	2	1.36	1.38	1.66	0.77	0.76	0.86	0.78	2.74	2	0.99	2.03	2	1.19	2	0.15	0.03	0	0.01	-0.01	0	1.16	0	0	0.45	0
3	VH3-48	ADI-16053		1.74	1.88	2.11	1.97	1.61	1.92	1.71	1.4	2.18					2	1.67		0.85	2	1.05	2.16	0.91		1.67		0.96	0.98	1.08		2.75		1.25	2		1.39		0.27	0.15		0.2	0.16		1.54	0.11
3	VH3-48	ADI-16016		2.22	2.09	1.9	1.54	1.56	1.92	1.42	1.4	2	2		2		2	1.14		0.48	2	0.79	1.47	2		0.83		0.58	0.66	0.57		2.33	2	0.66	2	2	0.99	2	0.25	0.1	0	0.14	0.12	0	1.29	0.09	0		1
3	VH3-48	ADI-15965			2.1				2	2		2.18	2		2		2	0.6		2	2	2		2						2			2		2	2		2			0			0			0		2
3	VH3-49	ADI-15731	1.38	1.33	1.4	1.49	1.48	1.18	1.34	1.27	0.93	2.18	2	1.92	2	1.42	2.73	1.15	2.42	0.52	2.78	1.24	1.19	2	1.78	0.9	1.91	0.68	0.69	0.68	1.17	2.41	2	0.85	2.96	2	0.94	2	0.31	0.26	0	0.27	0.23	1	0.24	0.18	0	0.52	2
3	VH3-49	ADI-15750	1.46		2.1				2	2		2	2	1.92	2	1.58	2.15	1.49	2.57	0.9	1.77	1.9		2	1.59		2.36			2	1.04		2		3.18	2		2			0			0			0	0.47	0
3	VH3-64	ADI-15754	1.81	1.91	2.18	2.16	2.09	1.72	2.04	1.66	1.45	2	2	3.23	2	2.05	8.94	1.4	4.49	0.82	4.47	1.31	2.24	2	3.57	1.43	3.39	1.11	1.13	1.19	2.93	2.98	2	1.39	4.73	2	1.19	2	0.27	0.28	0	0.08	0.07	0	1.49	0.22	0	0.68	1
3	VH3-64D	ADI-15992	1.33		2.1				2	2		2	2	1.88	2	1.47	2.27	1.48	2.21	0.83	2.23	1.29		2	1.46		1.82			2	0.9		2		2.71	2		2			0			0			0	0.43	0
3	VH3-7	ADI-15771			2.1				2	2		2	2		2		2	0.76		2	2	2		2						2			2		2	2		2			0			1			0		2
3	VH3-7	ADI-15931			2.1				2	2		2	2		2		2	0.76		2	2	2		2						2			2		2	2		2			0			0			0		2
3	VH3-74	ADI-15796	1.47		2.1				2	2		2.18		1.86		1.53	1.84	1.62	2.04	0.65	1.44	2		0.91	1.25		1.88			2	0.61				1.78													0.39
3	VH4-30-4	ADI-15888	1.38	1.73	1.95	1.92	1.8	1.62	1.84	1.48	1.36	2.18	2	1.75	2	1.44	1.99	1.36	1.9	0.63	1.72	1.01	1.71	2	1.31	1.18	1.62	0.75	0.73	0.81	0.72	2.31	2	1.02	1.88	2	1.03	2	0.15	0.07	0	0.03	0.03	0	0.31	0.05	0	0.46	0
3	VH4-30-4	ADI-15867	1.36		2.1				2	2		2.18	2	1.82	2	1.44	2.05	1.44	2.3	0.87	2.91	1.33		2	1.52		1.67			2	1		2		2.83	2		2			0			0			0	0.54	0
3	VH4-30-4	ADI-16038	1.34	1.79	1.97	2	1.84	1.65	1.92	1.5	1.41	2	2	1.63	2	1.41	2.06	1.3	1.73	0.76	2.12	1.23	1.8	2	1.33	1.36	1.54	0.82	0.82	0.89	0.78	2.5	2	1.14	2.04	2	0.99	2	0.18	0.09	0	0.08	0.07	0	0.88	0.05	0	0.45	0
3	VH4-30-4	ADI-16028	1.38	1.68	1.84	1.98	1.9	1.61	1.87	1.53	1.37	2	2	1.77	2	1.49	2.16	1.37	1.87	0.77	2.21	1.08	2.19	2	1.4	1.43	1.64	0.82	0.81	0.91	0.78	2.46	2	1.12	1.96	2	1.2	2	0.15	0.03	0	0.01	0.01	0	1.18	0.02	0	0.46	0
3	VH4-30-4	ADI-15973	1.45	1.82	2.03	2.18	1.98	1.65	1.99	1.59	1.44	2	2	1.97	2	1.52	2.56	1.34	1.9	0.69	2.16	1.2	1.92	2	1.62	1.37	1.83	0.81	0.83	0.93	0.87	2.81	2	0.88	2.82	2	1.04	2	0.2	0.14	0	0.09	0.09	0	1.67	0.1	0	0.47	0
3	VH4-34	ADI-16040	1.42	1.73	1.98	2.05	1.97	1.66	1.94	1.56	1.46	2	2	2.24	2	1.55	3.16	1.44	2.73	0.87	3.12	1.72	2.09	2	1.86	1.57	2.01	1.15	1.17	1.17	1.3	3.14	2	1.48	3.31	2	1.15	2	0.19	0.13	0	0.08	0.08	0	0.06	0.1	0	0.54	0
3	VH4-34	ADI-15938	1.47	1.78	1.97	2.08	2.03	1.62	1.91	1.76	1.36	2	2	2.06	2	1.59	2.39	1.38	2.29	0.69	2.49	1.17	1.91	2	1.55	1.44	1.92	0.96	0.93	0.98	0.92	2.97	2	1.17	2.58	2	1.07	2	0.3	0.2	0	0.21	0.22	0	0.22	0.16	0	0.45	0
3	VH4-34	ADI-15918	1.45	1.61	1.85	1.93	1.83	1.42	1.74	1.45	1.23	2.18	2	1.98	2	1.52	2.11	1.3	2.32	0.85	2.14	1.07	1.65	2	1.43	1.1	1.72	0.84	0.9	0.91	0.93	2.94	2	1.07	2.43	2	1.11	2	0.4	0.28	0	0.35	0.29	1	0.38	0.27	0	0.51	1
3	VH4-34	ADI-15749	1.23		2.1				2	2		2.18		1.65		1.31	2.66	1.35	2.29	0.92	2.61	1.25		0.91	1.56		1.52			2	0.82				2.39													0.44
3	VH4-34	ADI-15862	1.35		2.1				2	2		2	2	1.95	2	1.45	2.1	1.42	2.23	0.88	2.81	1.22		2	1.4		1.76			2	0.84		2		2.18	2		2			0			0			0	0.5	0
3	VH4-34	ADI-16000	1.48	1.6	1.9	1.97	1.89	1.51	1.82	1.43	1.3	2	2	2.01	2	1.56	3.02	1.31	3.16	0.58	3.05	1.57	1.86	2	1.69	1.22	2.02	0.77	0.77	0.85	1.08	3.06	2	1.05	3.06	2	0.99	2	0.16	0.02	0	0.03	0.05	0	0.68	0.02	0	0.43	0
3	VH4-34	ADI-15752	1.36	1.66	1.86	1.94	1.87	1.58	1.82	1.47	1.32	2	2	2.51	2	1.46	2.62	1.43	2.09	0.86	2.28	1.33	2.04	2	1.52	1.43	1.84	0.91	0.92	0.96	1.14	2.74	2	1.3	2.92	2	1.02	2	0.14	0.04	0	0.04	0.03	0	0.87	0.03	0	0.46	0
3	VH4-34	ADI-16018	1.3	1.6	1.8	1.85	1.7	1.47	1.77	1.36	1.25	2	2	1.54	2	1.34	1.78	1.18	1.74	0.64	1.76	1.1	1.63	2	1.12	1.1	1.47	0.66	0.64	0.71	0.67	2.39	2	0.83	2.07	2	0.94	2	0.16	0.06	0	0.06	0.06	0	0.9	0.05	0	0.44	0
3	VH4-34	ADI-16026	1.16	1.4	1.63	1.65	1.57	1.36	1.64	1.33	1.12	2	2	1.9	2	1.25	1.81	1.06	1.59	0.53	2.7	0.52	1.54	2	1.16	0.95	1.28	0.56	0.52	0.57	0.64	2.05	2	0.68	1.3	2	1	2	0.2	0.06	0	0.07	0.06	0	1.47	0.04	0	0.46	0
3	VH4-39	ADI-15872	1.43	1.82	2.02	1.92	1.76	1.67	1.86	1.5	1.42	2.18		1.49		1.39	1.29	1.34	1.61	0.55	0.85	0.85	1.65	0.91	1.04	1.12	1.38	0.65	0.63	0.69	0.5	2.26		0.78	1.66		1.04		0.16	0.04		0.06	0.05		1.15	0.02		0.54
3	VH4-39	ADI-15856	1.36	1.82	1.98	1.9	1.76	1.66	1.86	1.5	1.41	2	2	1.73	2	1.4	2.2	1.37	1.92	0.58	1.96	0.85	1.69	2	1.38	1.14	1.6	0.67	0.65	0.71	0.71	2.18	2	0.82	2.07	2	1.06	2	0.16	0.03	0	0.05	0.04	0	1.19	0.02	0	0.48	0
3	VH4-39	ADI-15806			2.1				2	2		2	2		2		2	1.36		2	2	0.87		2						2			2		2	2		2			0			0			0		0
3	VH4-39	ADI-16025	1.43	1.87	2.1	2.04	1.91	1.78	2	2	1.47	2	2	1.87	2	1.49	2.09	1.36	1.54	2	1.87	0.87	1.79	2	1.4	1.15	1.65	0.49	0.5	2	0.57	2.32	2	0.58	2.39	2	0.68	2	0.12	0.02	0	0.02	0.01	1	0.13	0.01	0	0.44	0
3	VH4-39	ADI-16017	1.36		2.1				2	2		2	2	1.88	2	1.41	2.29	1.36	2.1	2	2.79	0.87		2	1.45		1.64			2	0.77		2		2.91	2		2			0			0			0	0.45	0
3	VH4-39	ADI-15914	1.38	1.83	2.03	2.06	1.9	1.7	1.99	1.5	1.41	2	2	1.67	2	1.43	1.79	1.42	1.83	0.71	1.68	1.04	1.86	2	1.21	1.32	1.57	0.84	0.81	0.92	0.66	2.57	2	1.12	1.59	2	1.12	2	0.21	0.1	0	0.06	0.04	0	0.06	0.08	0	0.45	0
3	VH4-39	ADI-15891	1.32	1.8	1.88	1.88	1.75	1.56	1.79	1.46	1.35	2	2	1.45	2	1.35	1.58	1.25	1.58	0.55	1.31	1.02	1.68	2	1.2	1.12	1.38	0.7	0.71	0.77	0.65	2.09	2	0.85	1.86	2	1.05	2	0.29	0.16	0	0.19	0.18	0	0.61	0.12	0	0.54	0
3	VH4-39	ADI-15900	1.46	1.64	2.03	2.03	1.89	1.68	2.05	1.59	1.52	2.18		2.17		1.75	2.26	1.57	2.8	0.73	2.4	1.01	1.93	0.91	1.57	1.47	1.92	0.88	0.91	0.98	0.99	3.08		1.07	2.26		1.15		0.19	0.16		0.08	0.13		0.67	0.1		0.67
3	VH4-39	ADI-16049	1.38	1.83	2.04	1.99	1.88	1.68	1.9	1.58	1.46	2.18	2	1.84	2	1.46	2.15	1.37	2.08	0.55	2.16	0.87	1.81	2	1.38	1.13	1.64	0.68	0.67	0.74	0.7	2.3	2	0.82	2.09	2	1.11	2	0.16	0.02	0	0	0.02	0	1.17	0.01	0	0.45	0
3	VH4-39	ADI-15801	1.23		2.1				2	2		2.18	2	1.8	2	1.43	2.32	1.37	2.53	0.97	2.23	1.53		2	1.51		1.71			2	0.96		2		3.37	2		2			0			2			0	0.45	2
3	VH4-39	ADI-16048	1.18	1.41	1.58	1.63	1.54	1.29	1.61	1.25	1.13	2	2	1.64	2	1.26	1.82	1.19	2.15	0.83	1.71	1.22	1.41	2	1.07	1.12	1.34	0.99	1.03	1.04	0.91	2.47	2	1.36	1.9	2	0.93	2	0.33	0.38	0	0.29	0.26	0	1.07	0.34	0	0.52	2
3	VH4-39	ADI-15894	1.29	1.63	2.1	1.68	1.6	1.43	2	2	1.3	2.18		1.58		1.34	2.18	0.6	1.84	0.65	1.94	1.61	1.01	0.91	1.22	0.58	1.4	0.35	0.34	2	0.55	1.68		0.41	1.91		0.62		0.81	0.82		0.59	1.43		1.5	0.7		0.48
3	VH4-39	ADI-15874	1.38	1.76	2	1.88	1.79	1.63	1.83	1.53	1.4	2.18	2	1.71	2	1.42	2.13	1.3	2.02	0.51	1.89	0.82	1.58	2	1.35	1.05	1.59	0.62	0.6	0.65	0.7	2.49	2	0.74	2.07	2	1.01	2	0.15	-0.01	0	-0.01	-0.02	0	1.08	0	0	0.46	0
3	VH4-4	ADI-15942	1.52	1.91	2.02	2.12	2.09	1.78	2.09	1.64	1.49	2	2	1.88	2	1.59	1.86	1.54	2.29	0.78	1.62	1.36	2.24	2	1.36	1.46	1.79	0.99	0.93	1.04	0.88	2.9	2	1.21	2.58	2	1.29	2	0.35	0.09	0	0.13	0.07	0	0.05	0.1	0	0.52	0
3	VH4-4	ADI-15853	1.41	1.7	1.8	2.1	2.06	1.49	1.91	1.66	1.31	2	2	1.98	2	1.55	2.94	1.49	2.32	0.82	2.4	1.7	2.13	2	1.73	1.66	1.98	1.1	1.14	1.15	1.06	3.33	2	1.46	3.09	2	1.34	2	0.31	0.21	0	0.2	0.21	0	0.19	0.15	0	0.46	0
3	VH4-4	ADI-15928	1.39	1.73	2.01	2.4	1.82	1.72	2.11	1.51	1.42	2	2	1.71	2	1.46	1.93	1.31	1.5	0.63	2.26	1.06	1.62	2	1.36	1.09	1.64	0.77	0.77	0.81	0.87	2.44	2	0.95	2.01	2	0.89	2	0.16	0.04	0	0.04	0.03	0	0.21	0.01	0	0.5	0
3	VH4-4	ADI-16034	1.31		2.1				2	2		2.18	2	1.67	2	1.44	2.23	1.36	2.15	0.89	2.18	1.19		2	1.42		1.61			2	0.87		2		2.28	2		2			0			0			0	0.45	0
3	VH4-4	ADI-15815	1.21		2.1				2	2		2.18		1.52		1.34	1.74	1.33	2.04	0.99	1.85	1.24		0.91	1.22		1.46			2	1.11				1.96													0.74
3	VH4-59	ADI-16060	1.35	1.67	1.97	2.06	1.93	1.62	1.95	1.54	1.4	2.18		1.74		1.49	2.09	1.32	2.45	0.66	1.43	1.3	1.94	0.91	1.34	1.46	1.64	0.85	0.84	0.9	1.07	3.21		1.2	2.37		1.03		0.21	0.14		0.19	0.13		0.17	0.15		0.6
3	VH4-59	ADI-15988	1.6	1.58	1.81	1.87	1.89	1.51	1.82	1.46	1.28	2.18	2	2.29	2	1.71	2.76	1.3	2.91	0.69	2.68	1.2	1.81	2	1.79	1.28	2.37	0.81	0.79	0.85	0.89	2.65	2	1.08	2.8	2	1.05	2	0.18	0.22	0	0.08	0.09	1	0.41	0.12	0	0.16	0
3	VH4-61	ADI-15792	1.29	1.56	1.8	1.77	1.68	1.53	1.72	1.39	1.27	2.18	2	1.73	2	1.37	2.26	1.22	1.99	0.55	2.18	1.05	1.54	2	1.52	1.13	1.72	0.62	0.59	0.64	0.72	2.38	2	0.85	2.15	2	0.89	2	0.12	0.01	0	0.04	0.03	0	0.41	0.02	0	0.46	0
3	VH5-10-1	ADI-15930	1.5	1.72	2.01	1.96	1.8	1.7	1.91	1.49	1.42	2.18	2	2.1	2	1.61	3.14	1.38	3.04	0.67	2.47	1.37	1.81	2	1.84	1.28	2.03	0.8	0.79	0.82	1.2	2.69	2	1.13	3.43	2	0.97	2	0.12	0.02	0	0.04	0.03	0	0.24	0.02	0	0.46	0
3	VH5-10-1	ADI-15802			2.1				2	2		2.18	2		2		2	0.6		2	2	2		2						2			2		2	2		2			0			2			0		2
3	VH5-51	ADI-15773	1.52	1.85	2.14	2.1	2.01	1.71	2.02	1.63	1.5	2	2	2.04	2	1.57	2.31	1.33	2.07	0.59	2.24	1.36	2.02	2	1.55	1.23	2.02	0.92	0.91	0.95	1.01	2.85	2	1.14	2.84	2	1.03	2	0.17	0.18	0	0.06	0.04	0	0.07	0.08	0	0.47	0
3	VH5-51	ADI-15866	1.33	1.61	1.91	2	1.85	1.54	1.9	1.49	1.32	2.18		1.84		1.52	2.18	1.48	2.9	0.71	1.86	1.4	1.88	0.91	1.4	1.26	1.84	0.97	1.04	1.02	0.87	3.13		1.27	2.77		1.13		0.24	0.4		0.06	0.05		0.26	0.28		0.46
3	VH5-51	ADI-15885	1.37	1.67	1.88	1.82	1.7	1.55	1.79	1.41	1.32	2	2	1.86	2	1.49	2.01	1.24	2.39	0.56	1.78	0.75	1.57	2	1.34	0.98	1.72	0.61	0.59	0.66	0.81	2.18	2	0.73	2.36	2	1.01	2	0.17	0.11	0	0.04	0.03	0	1.25	0.06	0	0.44	0
4	VH1-2	ADI-15951	0.79	1.23	1.3	1.23	0.98	1.14	1.14	0.67	1.25	2.18	2	1.21	2	1.07	1.74	1.5	3.23	0.62	1.35	1.6	1.23	2	1.09	0.31	0.48	1.5	1.63	1.54	1.44	1.81	2	2.1	2.5	2	2.02	2	1.23	0.59	2	1.85	1.61	2	1.36	1.37	2	1.09	2
4	VH1-2	ADI-15966	0.84	1.17	1.21	1.23	0.88	1.03	1.09	0.6	1.11	2.18		1.18		1.06	1.56	1.41	2.78	0.7	1.28	1.62	1.12	0.91	1.11	0.28	0.55	1.43	1.53	1.46	1.45	1.77		2.09	2.2		1.87		1.25	0.73		1.92	1.59		1.51	1.49		1.12
4	VH1-46	ADI-15804	0.79	1.37	1.38	1.27	0.96	1.16	1.26	0.68	1.27	2.18	2	1.33	2	1.07	1.52	1.48	2.76	0.62	1.31	1.57	1.29	2	1.16	0.29	0.54	1.54	1.77	1.58	1.55	2.13	2	2.42	2.5	2	2.23	2	1.34	0.77	2	2.27	1.91	2	1.78	1.62	2	1.13	2
4	VH2-70	ADI-15779	0.89	1.06	1.12	1.22	0.92	0.98	1.08	0.56	1.05	2.18	2	1.15	2	1.01	1.49	1.33	2.88	0.81	1.19	2.2	1.05	2	1.07	0.35	1.1	1.49	1.6	1.5	1.51	1.4	2	2.38	2.22	2	1.64	2	1.43	1.58	2	2.43	1.97	2	1.69	2.15	2	1.07	2
4	VH3-15	ADI-16001	0.76	1.29	1.18	1.17	0.82	0.98	1.08	0.53	1.09	2.18	2	1.11	2	1	1.36	1.37	3.23	0.63	1.19	1.94	1.11	2	1.04	0.26	0.71	1.5	1.64	1.53	1.57	1.83	2	2.36	2.42	2	1.78	2	1.54	1.09	2	2.16	1.72	2	1.2	1.83	2	1.16	2
4	VH3-21	ADI-15998	0.76	1.11	1.15	0.95	0.7	0.92	0.93	0.43	1.08	2.18	2	1.21	2	1.07	1.11	1.21	3.49	0.79	1.04	2.35	0.99	2	1.07	0.28	1	1.46	1.66	1.53	1.66	1.97	2	2.33	2.42	2	1.59	2	1.77	2.13	2	3.2	2.57	2	2.16	2.51	2	1.19	2
4	VH3-21	ADI-15776	0.96		2.1				2	2		2.18		1.42		1.21	1.05	0.6	3.97	2	0.94	2		0.91	1.29		1.19			2	2.07				2.27													1.35
4	VH3-30	ADI-15813	0.7	1.26	1.21	1.05	0.77	0.96	1.06	0.42	1.09	2.18	2	1.29	2	1.02	1.36	1.12	3.08	0.62	1.3	1.52	1.13	2	1.1	0.22	0.63	1.26	1.57	1.25	1.49	1.66	2	2.02	2.37	2	1.79	2	1.27	1.05	2	1.88	1.6	2	1.76	1.59	2	1.18	2
4	VH3-48	ADI-15858	0.81	1.17	1.21	1.1	0.86	0.99	1.1	0.49	1.13	2.18	2	1.2	2	1.07	1.68	1.35	3.46	0.72	1.26	2.56	1.11	2	1.12	0.3	1.19	1.58	1.73	1.62	1.81	2.21	2	2.63	2.58	2	1.58	2	1.79	1.88	2	2.89	2.26	2	1.68	2.48	2	1.19	2
4	VH3-48	ADI-15882	0.86	1.39	1.38	1.3	1.03	1.13	1.18	0.96	1.32	2.18	2	1.38	2	1.08	2.24	1.67	3.39	0.77	1.4	2.33	1.36	2	1.2	0.35	1.25	1.81	2.02	1.88	1.9	2.29	2	2.83	2.79	2	1.97	2	2.12	1.75	2	3.01	2.44	2	1.39	2.46	2	1.27	2
4	VH3-53	ADI-15886	0.77	1.66	1.12	0.97	0.74	0.9	0.93	0.51	1.05	2.18	2	1.17	2	1.03	1.07	1.29	3.48	0.72	1.04	2.5	1.04	2	1	0.35	1.04	1.39	1.69	1.37	1.57	2.14	2	2.2	2.38	2	1.51	2	1.71	1.92	2	3.09	2.41	2	2.14	2.5	2	1.16	2
4	VH3-7	ADI-15852	0.77	1.13	2.1	0.92	0.82	0.94	2	2	1.04	2.18	2	1.11	2	1.01	1.16	1.2	2.82	0.8	1.16	2	0.99	2	1.03	0.26	1.02	1.39	1.62	1.44	1.59	1.77	2	2.29	2.24	2	1.49	2	1.73	2.38	2	3.16	2.64	2	2.26	2.66	2	1.15	2
4	VH3-7	ADI-15969	0.93	1.19	1.18	1.3	1.01	1.1	1.19	0.72	1.14	2.18	2	1.19	2	1.08	1.45	1.76	2.9	1.23	1.17	2.36	1.15	2	1.13	0.61	1.28	1.96	2.11	2.01	1.71	1.94	2	2.8	2.16	2	1.96	2	1.96	2.58	2	3.29	2.78	2	2.35	2.78	2	1.25	2
4	VH3-7	ADI-15984	0.88	1.16	1.16	1.28	0.98	1.07	1.16	0.67	1.11	2.18	2	1.19	2	1.06	1.45	1.62	2.68	1.13	1.18	2.23	1.14	2	1.16	0.6	1.24	1.77	1.93	1.8	1.67	1.56	2	2.69	2.01	2	1.83	2	1.77	2.44	2	2.92	2.55	2	2.26	2.61	2	1.26	2
4	VH4-34	ADI-16050	1.01	1.2	1.26	1.45	1.19	1.12	1.27	0.79	1.14	2.18	2	1.21	2	1.07	1.8	1.65	2.81	1.04	1.27	2.33	1.2	2	1.15	0.71	1.3	1.79	1.97	1.82	1.73	1.97	2	2.76	2.3	2	1.88	2	1.6	1.79	2	2.74	2.2	2	1.68	2.39	2	1.13	2
4	VH4-4	ADI-15884	1.05	1.35	1.33	1.33	1.09	1.17	1.23	0.65	1.26	2.18		1.37		1.21	0.96	2.7	3.73	3.24	1.08	2.09	0.91	0.91	1.2	3.73	2.03	3.55	3.49	3.63	3.03	2.97		3.54	2.29		1.32		2.29	2.57		3.64	2.57		1.58	2.79		1.3
4	VH4-4	ADI-15812	0.81		2.1				2	2		2.18		1.46		1.03	2.02	0.6	3.55	0.89	1.5	2		0.91	0.9		0.68			2	1.27				2.75													0.88
4	VH5-10-1	ADI-15781	0.45		2.1				2	2		2	2	1.07	2	0.94	1.6	0.6	3.44	0.65	1.47	2		0.91	1.09		0.37			2	1.43		2		3.35	2		2			2			2			2	0.96	2
4	VH5-51	ADI-16023	0.81	1.66	1.71	1.51	1.08	1.37	1.46	0.79	1.6	2.18		1.45		1.29	1.49	1.79	4.18	0.64	1.39	1.66	1.58	0.91	1.34	0.29	0.55	1.88	2.26	1.99	2.08	2.89		3.13	2.71		2.58		1.71	0.85		2.49	1.95		1.98	1.79		1.33
4	VH5-51	ADI-15748	0.69	1.25	1.29	1.11	0.78	1.06	1.08	0.55	1.11	2.18	2	1.17	2	1.15	1.3	1.28	3.8	0.92	1.17	1.82	1.38	2	1.08	0.41	0.47	1.88	1.89	1.93	1.65	2.3	2	2.47	2.43	2	1.82	2	1.71	1.58	2	2.46	2.16	2	1.65	2.04	2	1.19	2
4	VH5-51	ADI-15753	0.69		2.1				2	2		2.18		1.16		1.24	1.52	0.6	4	0.74	1.14	2		0.91	1.17		0.8			2	1.45				2.38													1.11
4	VH5-51	ADI-15859	0.76		2.1				2	2		2.18	2	1.61	2	1.13	1.78	0.6	3.23	0.66	1.74	2		2	1.08		0.47			2	1.33		2		2.82	2		2			2			2			2	0.91	2
4_5	VH3-23	ADI-15836			2.1				2	2		2.18	2		2		2	0.6		2	2	2		2						2			2		2	2		2			2			2			2		2
4_5	VH3-23	ADI-15751	1.1	1.16	2.1	1.17	1.3	1.06	1.14	1.07	1.02	2.18	2	1.09	2	1.02	1.41	1.34	1.5	1.36	1.12	1.67	1.18	2	1.05	1.64	1.29	1.54	1.56	1.58	1.49	1.9	2	1.54	1.34	2	1.17	2	1.87	1.52	2	1.89	1.37	2	0.42	1.78	2	1.19	2
4_5	VH3-23	ADI-16014	1.09	1.21	2.1	1.16	1.25	1.07	1.15	1.07	1.02	2.18	2	1.12	2	1.05	1.22	1.37	1.45	1.39	1.03	1.59	1.15	2	1.07	1.83	1.37	1.65	1.67	1.69	1.63	2.32	2	1.61	1.3	2	1.12	2	1.97	1.52	2	2.17	1.46	2	0.38	1.89	2	1.21	2
5	VH3-23	ADI-16059	1.08	1.25	2.1	1.15	1.29	1.09	1.17	1.09	1.05	2.18		1.13		1.02	1.43	1.37	1.52	1.27	1.26	1.66	1.16	0.91	1.1	1.63	1.3	1.58	1.61	1.58	1.54	2.12		1.59	1.41		1.16		1.88	1.52		2.01	1.43		0.4	1.89		1.29
5	VH3-23	ADI-15970	1.17	1.2	2.1	1.17	1.29	1.11	1.19	1.04	1.07	2.18	2	1.19	2	1.1	1.48	1.41	1.6	1.38	1.15	1.83	1.19	2	1.06	1.7	1.34	1.59	1.62	1.62	1.53	2.3	2	1.64	1.51	2	1.19	2	1.93	1.72	2	2.19	1.59	2	0.61	1.99	2	1.11	2
5	VH3-23	ADI-15986	1.09	1.38	2.1	1.38	1.89	1.27	1.49	1.33	1.26	2.18	2	1.16	2	1.02	1.48	1.48	1.48	1.33	1.36	2.05	1.39	2	1.09	1.84	1.27	1.82	1.84	1.85	1.42	2.44	2	1.74	1.38	2	1.31	2	2.1	2.06	2	2.33	1.75	2	0.91	2.23	2	1.25	2
5	VH3-48	ADI-15778	1.07	1.22	2.1	1.25	1.3	1.18	1.26	1.24	1.11	2.18	2	1.15	2	1.04	1.22	1.13	1.02	0.91	1.11	1.31	1.26	2	1.12	1.04	1.08	1.2	1.21	1.21	1.12	1.62	2	1.13	1.04	2	0.97	2	1.81	1.12	2	2.39	1.25	2	0.5	1.66	2	1.19	2
5	VH4-59	ADI-15944	1.02	1.01	2.1	1.06	1.21	0.96	1.08	1.04	0.89	2.18	2	1.08	2	0.98	1.45	0.99	1.15	0.98	1.21	1.39	1.1	2	1.12	1.05	1.12	1.12	1.12	1.12	1.22	1.22	2	1.07	1.1	2	0.93	2	1.61	1.2	2	1.86	1.29	2	0.64	1.55	2	1.3	2
6	VH1-2	ADI-15983	0.94	0.89	2.1	0.95	1.29	0.95	2	2	0.95	2.18	2	1.03	2	0.98	1.04	0.6	1.42	1.33	1.11	2	0.89	2	1.02	1.36	1.2	1.51	1.6	2	1.65	2.07	2	1.79	1.48	2	0.75	2	1.65	2.06	2	2.01	2	2	1.69	1.98	2	1.27	2
6	VH3-49	ADI-16052	0.68		2.1				2	2		2.18		0.72		0.69	0.95	0.6	0.77	1.33	1.2	2		0.91	0.66		0.61			2	0.72				1.05													0.83
7	VH3-7	ADI-15816	1.83		2.1				2	2		2.18		2.66		2.23	5.38	0.6	2.73	1.33	2.77	2		0.91	2.86		2.75			2	2.24				2.96													1.03
[truncated: 13 more columns]

## Sheet: (S3) Bidirectional(54x54)
		Epitope community	1	1	1	1	1	1	1	1	1	1	1	1	1	1_2	2	2	2	2	2	2	2_4	2	2	2	2	2	2	2	2	2	2	3	3	3	3	3	3	3	3	3	3	3	4	4	4	4	4
		VH Germline	VH4-59	VH4-4	VH4-34	VH3-30	VH3-30	VH3-30	VH3-30	VH3-30	VH3-23	VH1-46	VH1-2	VH1-2	VH1-2	VH3-23	VH3-23	ND	ND	ND	VH1-18	VH1-46	VH2-5	VH4-34	VH4-34	VH4-34	VH4-34	VH4-34	VH4-39	VH4-39	VH4-4	VH4-61	VH6-1	VH1-2	VH3-23	VH3-23	VH3-23	VH3-11	VH3-11	VH3-15	VH4-39	VH4-39	VH4-39	VH4-39	VH1-2	VH2-70	VH3-15	VH3-21	VH3-30
Epitope community	VH Germline	mAb ID	ADI-15976	ADI-16003	ADI-15844	ADI-15916	ADI-15841	ADI-15819	ADI-15925	ADI-15785	ADI-15999	ADI-15956	ADI-15757	ADI-15845	ADI-15941	ADI-15742	ADI-15850	KZ52	mab100	FVM09	ADI-15935	ADI-15782	ADI-16047	ADI-15734	ADI-16031	ADI-15839	ADI-15743	ADI-15912	ADI-15865	ADI-15873	ADI-15741	ADI-15953	ADI-15909	ADI-15889	ADI-15823	ADI-15939	ADI-15767	ADI-16032	ADI-15949	ADI-15824	ADI-15856	ADI-15806	ADI-16025	ADI-16017	ADI-15966	ADI-15779	ADI-16001	ADI-15776	ADI-15813
1	VH4-59	ADI-15976	0.19	0.34	0.16	0.14	0.06	0.43	0.3	0.2	0.33	0	0.24	2	1.45	0.31	1.54	1.94	2.53	1.56	1.59	0.91	0.95	1.1	3.15	3.02	3.35	2.18	1.7	2	2.64	2	0.99	2.62	3.39	2	3.61	3.78	2	2.57	2.76	2	1.16	2	0.99	0.93	0.99	2	0.97
1	VH4-4	ADI-16003	0.29	0.32	1.21	0.37	0.24	0.47	0.55	0.46	0.44	0	0.49	2	2.08	0.5	3.35	2.85	4.38	2.05	2.15	2.11	1.46	2.21	3.36	3.29	3.54	3.83	1.3	2	3.18	2	1.57	2.58	3.35	2	3.28	3.26	2	1.85	2.53	2	1.39	2	0.89	0.75	0.88	2	0.91
1	VH4-34	ADI-15844	0.35	1.83	0.07	0.08	0.47	3.38	0.22	0.53	0.22	0	0.39	2	1.41	1.05	2.35	4.03	2.91	2.14	3.9	1.93	2.86	1.88	5.27	5.06	5.57	2.59	2.69	2	4.88	2	3.15	4.65	5.59	2	5.59	5.75	2	3.57	4.6	2	1.47	2	1.11	0.97	1	2	0.99
1	VH3-30	ADI-15916	0.32	0.71	0.55	0.08	0.1	0.65	0.2	0.15	0.48	0	0.25	2	1.02	0.53	1.37	1.9	2.13	1.78	2.06	0.95	1.32	1.01	2.31	2.35	2.42	1.71	1.18	2	2.27	2	1.3	1.78	2.45	2	2.45	2.62	2	2.36	2.29	2	1.14	2	1.06	1.03	1.03	2	1.01
1	VH3-30	ADI-15841	0.28	0.58	1.16	0.14	0.08	0.67	0.31	0.22	0.54		0.31		0.95	0.39	1.27	1.49	1.88	1.5	1.66	0.9	1.03	0.9	1.87	1.91	1.93	1.52	0.93		1.84		1.06	1.6	2.07		2.1	2.24		2.23	1.93		1.15		1.08	1.06	1.05		1.03
1	VH3-30	ADI-15819	0.17	0.39	1.3	0.02	0.02	0.31	0.04	0.04	0.59		0.11		0.81	0.2	1.18	1.66	2.08	1.44	1.37	0.6	0.72	0.72	2.4	2.4	2.52	1.6	0.99		2.1		0.78	2.15	2.79		2.91	3.1		2.33	2.32		1.12		0.97	0.93	0.96		0.97
1	VH3-30	ADI-15925	0.24	0.7	0.47	0.09	0.09	0.56	0.15	0.13	0.41	0	0.15	2	0.98	0.45	1.41	2.09	2.17	1.85	2.04	0.69	1.26	0.94	2.63	2.63	2.77	2.26	1.52	2	2.48	2	1.17	1.93	2.75	2	2.75	2.92	2	2.39	2.5	2	1.09	2	1.02	1	1.01	2	0.99
1	VH3-30	ADI-15785	0.13	0.58	0.58	0.09	0.07	0.48	0.17	0.12	0.36	0	0.18	2	0.78	0.38	1.24	1.51	2.27	1.57	2.04	0.75	0.9	0.76	2.55	2.6	2.69	1.73	0.88	2	2.35	2	0.88	2.01	2.72	2	2.81	3.05	2	2.49	2.42	2	1.19	2	1.1	1.08	1.06	2	1.04
1	VH3-23	ADI-15999	0.12	0.27	0.09	0.05	0.06	1.74	0.08	0.06	0.2	0	0.08	2	1.5	0.39	2.8	3.27	4.33	1.6	2.46	1.24	1.6	1.58	4.84	4.59	5.29	3.94	1.93	2	4.23	2	1.71	4.46	5.3	2	5.49	5.63	2	3.27	4.09	2	1.48	2	1.12	0.92	1	2	0.95
1	VH1-46	ADI-15956							2	2		0		2				2	2	2							2			2		2				2			2			2		2	0.71	2		2
1	VH1-2	ADI-15757	1.22	1.51	1.37	1.09	0.78	1.56	1.47	1.24	1.16	0	0.03	1	0.43	0.48	0.94	1.34	1.26	1.28	1.2	0.18	0.63	0.37	2.53	2.46	2.66	1.89	1.24	2	2.27	0	0.52	1.89	2.47	2	2.69	2.91	2	2.19	2.07	2	1.16	2	0.71	2	1.1	2	1.07
1	VH1-2	ADI-15845							2	2		0		0				2	2	2							2			2		0				2			2			2		2	0.71	2		2
1	VH1-2	ADI-15941	1.26	1.64	1.49	0.97	0.64	1.57	1.4	1.23	1.17	0	0.03	0	0.21	0.37	0.68	1.07	0.87	1.17	0.96	0.08	0.44	0.16	2.29	2.4	2.37	1.81	1.26	2	2.16	0	0.41	1.95	2.46	2	2.7	2.97	2	2.24	2.02	2	1.23	2	0.71	2	1.13	2	1.15
1_2	VH3-23	ADI-15742	1.13	1.7	1.76	1.35	1.01	1.4	1.57	1.21	1.28	2	0.41	2	0.91	0.09	0.48	0.07	0.31	1.97	0.06	0.09	0.19	0.68	0.14	0.14	0.14	0.08	0.41	2	0.11	0	0.21	1.89	2.45	2	3.03	3	2	2.03	1.89	2	1.12	2	1.18	1.14	1.1	2	1.05
2	VH3-23	ADI-15850	1.23	1.75	1.9	1.56	1.44	1.43	1.6	1.35	1.37	2	1.02	2	1.15	0.18	0.15	0.27	0.38	2.05	0.43	0.56	0.11	1	0.17	0.18	0.17	0.16	1.04	2	0.14	2	0.25	1.36	1.32	2	0.92	2.27	2	1.78	1.14	2	0.96	2	1.21	1.14	1.12	2	1.06
2	ND	KZ52	1.45	1.91	2.03	2.04	1.83	1.79	2.01	1.68	1.64	2	1.57	2	1.51	0.06	0.78	0.04	0.13	0.42	0.14	0.16	0.04	0.1	0.05	0.03	0.06	0.05	0.11	2	0.03	0	0.17	1.57	1.61	2	1.59	1.8	2	2.08	1.06	2	1.1	2	1.2	1.2	1.12	2	1.06
2	ND	mab100	1.58		1.58				2	2		2	0.99	2	1.69	1.52	1.59	0.21	0.01	1.8		0.47		0.3			0.6	0.22		2		0.6				2			2			2	1.12	2	1.19	2		2	1.04
2	ND	FVM09	1.14	1.41	1.57	1.59	1.55	1.38	1.55	1.44	1.37	2	1.18	2	1.09	0.84	0.94	0.82	1.47	0.02	1.63	2.39	0.94	1.01	0.9	0.9	0.9	0.85	1.28	2	0.87	2	0.79	0.77	0.92	2	1.46	1.55	2	1.76	0.52	2	0.87	2	1.31	1.19	1.17	2	1.04
2	VH1-18	ADI-15935	1.26	1.59	1.68	1.7	1.6	1.52	1.73	1.48	1.37	2	1.35	2	1.42	1.23	0.8	0.7	0.41	1.49	0.03	0.19	0.15	0.57	0.83	1.49	0.84	1.64	0.6	2	1.1	0	0.37	1.65	2.2	2	2.27	2.56	2	2.08	1.98	2	1.12	2	1.05	1.06	1.03	2	1.04
2	VH1-46	ADI-15842	1.12	1.51	1.64	1.43	1.21	1.37	1.53	1.29	1.26	2	1.2	2	1.18	0.03	0.1	0.05	1.8	0.03	0.9	0.09	0.03	0.06	0.06	0.05	0	0.02	0.08	2	0.04	2	0.07	1.26	1.24	2	1.21	1.27	2	2.08	0.81	2	1.02	2	0.71	2	1.03	2	1.01
2_4	VH2-5	ADI-16047	1.32	1.96	2.17	1.79	1.45	1.82	1.96	1.65	1.66	2	0.74	2	1.12	0.07	0.15	0.04	0.26	0.68	0.39	0.32	0.01	0.76	0.07	0.05	0.08	0.03	0.13	2	0.03	0	0.19	1.86	1.99	2	2.2	2.56	2	2.38	1.53	2	1.25	2	1.47	1.45	1.38	2	1.18
2	VH4-34	ADI-15734	1.14	1.55	1.75	1.51	1.25	1.5	1.64	1.3	1.34	2	0.46	2	0.95	0.05	1.15	0.03	0.29	1.03	0.09	0.21	0.84	0.04	0.03	0.02	0.05	0.02	0.09	2	0.01	0	0.61	1.62	2.05	2	2.3	2.62	2	2.27	1.65	2	1.1	2	1.12	1.12	1.08	2	1.01
2	VH4-34	ADI-16031	1.31	1.65	1.67	1.83	1.83	1.69	1.8	1.64	1.48	2	1.56	2	1.39	0.1	0.8	0.07	0.48	0.17	0.68	0.44	0.12	0.22	0.06	0.03	0.07	0.04	0.13	2	0.01	0.6	0.35	1.46	1.86	2	1.8	2.05	2	2.14	1.56	2	1.07	2	1.12	1.17	1.07	2	1.04
2	VH4-34	ADI-15839	1.31	1.76	1.82	1.83	1.74	1.71	1.85	1.6	1.53	2	1.62	2	1.42	0.11	0.7	0.07	0.38	0.62	1.07	0.33	0.11	0.21	0.06	0.05	0.08	0.06	0.18	2	0.04	0.6	0.24	1.35	1.53	2	1.51	1.75	2	1.97	1.19	2	1.05	2	1.18	1.19	1.09	2	1.05
2	VH4-34	ADI-15743	1.39	1.66	1.71	1.86	1.85	1.7	1.84	1.63	1.51	2	1.59	2	1.39	0.12	0.46	0.08	0.32	0.27	0.61	0.33	0.14	0.15	0.07	0.04	0.09	0.03	0.21	2	0.03	0.6	0.33	1.47	1.84	2	1.8	2.06	2	2.12	1.51	2	1.08	2	1.12	1.16	1.07	2	1.06
2	VH4-34	ADI-15912	1.34	1.89	2.05	1.87	1.64	1.67	1.88	1.55	1.55	2	1.55	2	1.4	0.08	1.17	0.11	0.35	0.54	1.02	0.27	0.08	0.15	0.12	0.11	0.14	0.08	0.14	2	0.1	2	0.26	1.44	1.41	2	1.51	1.86	2	1.91	0.95	2	1.06	2	1.21	1.19	1.15	2	1.05
2	VH4-39	ADI-15865	1.18	1.59	1.8	1.58	1.4	1.5	1.68	1.33	1.36	2	1.11	2	1.21	0.29	1.05	0.19	0.33	0.57	0.48	0.29	0.27	0.2	0.19	0.19	0.21	0.13	0.48	2	0.23	0	0.25	1.18	1.35	2	1.47	1.49	2	1.8	0.93	2	1.07	2	1.09	1.07	1.03	2	1.03
2	VH4-39	ADI-15873							2	2		2		2				0	1	2							0			0		0				2			2			2		2	0.71	2		2
2	VH4-4	ADI-15741	1.33	1.88	1.95	1.91	1.79	1.78	1.91	1.67	1.61	2	1.7	2	1.47	0.09	0.8	0.06	0.34	0.19	1.4	0.35	0.08	0.2	0.07	0.04	0.09	0.06	0.13	2	0.03	2	0.31	1.43	1.42	2	1.47	1.68	2	2.01	1.01	2	1.1	2	1.28	1.28	1.17	2	1.1
2	VH4-61	ADI-15953							2	2		2		2				0	0	2							1			2		0				2			2			2		2	0.71	2		2
2	VH6-1	ADI-15909	1.43	1.81	1.82	2.19	2.23	1.86	2.1	1.91	1.65	2	1.7	2	1.52	0.08	0.28	0.07	0.54	0.08	0.73	1.37	0.08	1.66	0.08	0.06	0.09	0.08	0.2	2	0.05	2	0.17	1.24	1.58	2	0.98	0.23	2	2.24	0.12	2	1.05	2	1.22	1.21	1.13	2	1.07
3	VH1-2	ADI-15889	1.23	1.63	1.74	1.72	1.59	1.49	1.71	1.36	1.28	2	1.7	2	1.3	1.11	1.65	0.58	2.4	0.48	1.61	1.1	0.99	1.26	0.51	0.49	0.58	0.55	1.63	2	0.68	2	0.98	0.19	0.11	0	0.06	0.04	0	1.6	0.06	0	0.47	0	1.06	1.13	1	2	1.03
3	VH3-23	ADI-15823	1.41	1.91	2	1.88	1.77	1.68	1.86	1.5	1.4	2	1.66	2	1.44	1.36	1.64	0.61	1.4	0.87	1.7	1.29	1.15	1.59	0.79	0.77	0.83	0.75	2.23	2	0.93	2	1.08	0.22	0.03	0	0.04	0.03	0	1.21	0.06	0	0.5	0	1.17	1.22	1.06	2	1.1
3	VH3-23	ADI-15939			2.1				2	2		2		2		1.36		2	2	0.87							2			2		2				0			0			0		0	1.17	2		2
3	VH3-23	ADI-15767	1.47	2.01	2.1	2.02	1.88	1.78	1.96	1.58	1.52	2	2.26	2	1.5	1.41	1.88	0.59	1.82	0.86	2.06	1.4	1.14	1.77	0.82	0.82	0.87	0.87	2.43	2	1.02	2	1.23	0.22	0.04	0	0.05	0.05	0	1.3	0.07	0	0.52	0	1.24	1.27	1.09	2	1.17
3	VH3-11	ADI-16032	1.29	1.61	1.73	1.73	1.69	1.56	1.71	1.38	1.31	2	1.52	2	1.34	1.34	1.67	0.85	1.98	1.31	1.64	1.34	1.28	1.44	0.97	0.95	1.02	1.11	2.06	2	1.2	2	0.9	0.21	0.1	0	0.04	0.03	0	0.81	0.07	0	0.61	0	1.07	1.1	0.98	2	1.03
3	VH3-11	ADI-15949		2.24	1.93	1.98	1.8	1.55	1.81	1.45	1.33	2		2		1.4		0.63	2	0.96	1.74		1.15		0.81	0.85	0.87		2.93	2	1	2	1.04	0.34	0.24	0	0.36	0.29	0	1.54	0.27	0		1	1.14	1.13	1.02	2
3	VH3-15	ADI-15824	1.34	1.62	1.71	1.82	1.82	1.57	1.73	1.5	1.39		1.6		1.29	1.97	1.69	1.08	1.67	1.53	1.54	1.53	1.61	1.59	1.45	1.46	1.51	1.36	2.27		1.45		1.67	1.72	0.82		1.03	0.29		0.02	1.08		0.95		1.38	1.11	0.96		1.08
3	VH4-39	ADI-15856	1.36	1.82	1.98	1.9	1.76	1.66	1.86	1.5	1.41	2	1.73	2	1.4	1.37	1.92	0.58	1.96	0.85	1.69	1.38	1.14	1.6	0.67	0.65	0.71	0.71	2.18	2	0.82	2	1.06	0.16	0.03	0	0.05	0.04	0	1.19	0.02	0	0.48	0	1.16	1.21	1.06	2	1.08
3	VH4-39	ADI-15806			2.1				2	2		2		2		1.36		2	2	0.87							2			2		2				0			0			0		0	1.17	2		2
3	VH4-39	ADI-16025	1.43	1.87	2.1	2.04	1.91	1.78	2	2	1.47	2	1.87	2	1.49	1.36	1.54	2	1.87	0.87	1.79	1.4	1.15	1.65	0.49	0.5	2	0.57	2.32	2	0.58	2	0.68	0.12	0.02	0	0.02	0.01	1	0.13	0.01	0	0.44	0	1.17	2	1.04	2	1.04
3	VH4-39	ADI-16017	1.36		2.1				2	2		2	1.88	2	1.41	1.36	2.1	2	2.79	0.87		1.45		1.64			2	0.77		2		2				0			0			0	0.45	0	1.17	2		2	1.04
4	VH1-2	ADI-15966	0.84	1.17	1.21	1.23	0.88	1.03	1.09	0.6	1.11		1.18		1.06	1.41	2.78	0.7	1.28	1.62	1.12	1.11	0.28	0.55	1.43	1.53	1.46	1.45	1.77		2.09		1.87	1.25	0.73		1.92	1.59		1.51	1.49		1.12		0.01	0.01	0.01		0.01
4	VH2-70	ADI-15779	0.89	1.06	1.12	1.22	0.92	0.98	1.08	0.56	1.05	2	1.15	2	1.01	1.33	2.88	0.81	1.19	2.2	1.05	1.07	0.35	1.1	1.49	1.6	1.5	1.51	1.4	2	2.38	2	1.64	1.43	1.58	2	2.43	1.97	2	1.69	2.15	2	1.07	2	0.07	0.07	0.07	1	0.04
4	VH3-15	ADI-16001	0.76	1.29	1.18	1.17	0.82	0.98	1.08	0.53	1.09	2	1.11	2	1	1.37	3.23	0.63	1.19	1.94	1.11	1.04	0.26	0.71	1.5	1.64	1.53	1.57	1.83	2	2.36	2	1.78	1.54	1.09	2	2.16	1.72	2	1.2	1.83	2	1.16	2	0.08	0.08	0.06	1	0.05
4	VH3-21	ADI-15776	0.96		2.1				2	2			1.42		1.21	0.6	3.97	2	0.94	2		1.29		1.19			2	2.07															1.35					0.16	0.07
4	VH3-30	ADI-15813	0.7	1.26	1.21	1.05	0.77	0.96	1.06	0.42	1.09	2	1.29	2	1.02	1.12	3.08	0.62	1.3	1.52	1.13	1.1	0.22	0.63	1.26	1.57	1.25	1.49	1.66	2	2.02	2	1.79	1.27	1.05	2	1.88	1.6	2	1.76	1.59	2	1.18	2	0.11	0.1	0.04	1	0.02
4	VH3-7	ADI-15969	0.93	1.19	1.18	1.3	1.01	1.1	1.19	0.72	1.14	2	1.19	2	1.08	1.76	2.9	1.23	1.17	2.36	1.15	1.13	0.61	1.28	1.96	2.11	2.01	1.71	1.94	2	2.8	2	1.96	1.96	2.58	2	3.29	2.78	2	2.35	2.78	2	1.25	2	0.04	0.03	0.04	2	0.02
4	VH3-7	ADI-15984	0.88	1.16	1.16	1.28	0.98	1.07	1.16	0.67	1.11	2	1.19	2	1.06	1.62	2.68	1.13	1.18	2.23	1.14	1.16	0.6	1.24	1.77	1.93	1.8	1.67	1.56	2	2.69	2	1.83	1.77	2.44	2	2.92	2.55	2	2.26	2.61	2	1.26	2	0.04	0.04	0.04	2	0.04
4	VH4-34	ADI-16050	1.01	1.2	1.26	1.45	1.19	1.12	1.27	0.79	1.14	2	1.21	2	1.07	1.65	2.81	1.04	1.27	2.33	1.2	1.15	0.71	1.3	1.79	1.97	1.82	1.73	1.97	2	2.76	2	1.88	1.6	1.79	2	2.74	2.2	2	1.68	2.39	2	1.13	2	0.2	0.18	0.18	2	0.09
4_5	VH3-23	ADI-15836			2.1				2	2		2		2		0.6		2	2	2							2			2		2				2			2			2		2	1.03	2		2
4_5	VH3-23	ADI-15751	1.1	1.16	2.1	1.17	1.3	1.06	1.14	1.07	1.02	2	1.09	2	1.02	1.34	1.5	1.36	1.12	1.67	1.18	1.05	1.64	1.29	1.54	1.56	1.58	1.49	1.9	2	1.54	2	1.17	1.87	1.52	2	1.89	1.37	2	0.42	1.78	2	1.19	2	1.03	0.98	0.98	2	1
5	VH4-59	ADI-15944	1.02	1.01	2.1	1.06	1.21	0.96	1.08	1.04	0.89	2	1.08	2	0.98	0.99	1.15	0.98	1.21	1.39	1.1	1.12	1.05	1.12	1.12	1.12	1.12	1.22	1.22	2	1.07	2	0.93	1.61	1.2	2	1.86	1.29	2	0.64	1.55	2	1.3	2	0.94	0.94	0.99	2	1.04
6	VH1-2	ADI-15983	0.94	0.89	2.1	0.95	1.29	0.95	2	2	0.95	2	1.03	2	0.98	0.6	1.42	1.33	1.11	2	0.89	1.02	1.36	1.2	1.51	1.6	2	1.65	2.07	2	1.79	2	0.75	1.65	2.06	2	2.01	2	2	1.69	1.98	2	1.27	2	1.26	1.01	1.1	2	1.22
[truncated: 7 more columns]

## Sheet: (S4) Second Pass
		Community	1	1	1	1	1	1_2	2	2	2	2	2	2	2	2	2	2	2	3	3	3	3	3	3	3	3	4	4	4	5	5	5	5	6	7	8
		Source	PF	CTL	UA	UA	UA	CTL	CTL	CTL	CTL	PF	CTL	CTL	CTL	UA	PF	PF	CTL	CTL	CTL	CTL	PF	PF	PF	PF	UA	PF	UA	PF	PF	CTL	PF	PF	PF	PF	UA
Community	Source	mAb ID	ADI-15841	ADI-16061 (PE-16)	ADI-16061 (PE-16)	ADI-15758	ADI-15974	ADI-15878 (PE-87)	mAb100	c2G4-N	KZ52	ADI-15741	ADI-15946 (PE-64)	CA45	c4G7-N	ADI-15946	ADI-16047	ADI-15909	FVM-09	FVM-04	c13C6	mAb114	ADI-15797	ADI-15897	ADI-16024	ADI-15767	ADI-16007	ADI-15779	ADI-15810	ADI-15884	ADI-15944	h4B8	ADI-15970	ADI-15751	ADI-15983	ADI-15816	ADI-15933
1	PF	ADI-15841	0.18	0.03	0.03	0.04	0.02	0.03	2.02	0.8	1.36	1.6	1.48	1.59	1.47	1.58	1.05	1.32	1.4	1.44	1.92	2.39	2.66	2.08	1.63	1.8	1.75	1.08	1.03	1.03	1.04	1.02	1.33	1.05	0.83	1.57	1.67							Community	Source	mAb ID		UA = unassigned in 1st pass binning
2	CTL	mAb100	1.68	1.79	1.85	1.94	1.99	0.71	0.06	0.77	0.65	0.38	2.2	1.09	1.68	2.39	0.9	1.01	1.67	1.56	2.06	2.79	2.79	2.51	1.98	2.37	2.72	1.17	1.08	1.05	1.05	1.02	1.35	1.09	1.68	1.83	2.29							1	UA	ADI-15758		PF = pathfinder
2	CTL	c2G4-N	1.72	1.12	1.11	0.8	1.14	0.38	0.38	0.23	0.07	0.21	0.1	0.27	0.3	0.09	0.09	0.85	2.14	1.55	2.04	2.58	6.95	4.07	2.9	5.62	6.06	1.31	1.15	1.07	1.05	1.04	1.27	1.29	1.5	1.43	2.82							1	PF	ADI-15841		CTL = control (structural benchmark)
2	CTL	KZ52	1.46	1.56	1.59	1.55	1.62	0.38	0.23	0.13	0.06	0.02	0.13	0.42	0.27	0.1	0.1	0.38	0.65	1.35	1.73	2.15	2.64	1.7	1.4	1.43	1.76	1.08	1.04	1.07	1.09	1.01	1.16	1.11	1.45	1.59	1.54							1	UA	ADI-15974
2	PF	ADI-15741	1.56	1.65	1.68	1.65	1.73	0.49	0.38	0.15	0.09	0.01	0.14	0.41	0.3	0.11	0.15	0.41	0.42	1.38	1.7	2.07	2.67	1.63	1.34	1.37	1.67	1.1	1.06	1.09	1.08	0.99	1.13	1.1	1.5	1.55	1.42							1	CTL/UA	ADI-16061 (PE-16)
2	PF	ADI-16047	1.42	0.96	1	1.07	1.03	0.72	0.23	0.09	0.02	-0.01	0.05	0.13	0.11	0.04	0.01	0.2	0.9	1.48	1.94	3.14	3.14	2.05	1.7	2.18	2.12	1.16	1.06	1.1	1.13	0.99	1.17	1.18	1.34	1.89	2.39							1_2	CTL	ADI-15878 (PE-87)
2	PF	ADI-15909	1.71	1.86	1.94	1.95	2.01	2.57	0.76	0.51	0.22	0.04	0.4	0.36	0.57	0.33	0.22	0.4	0.06	1.41	1.88	2.23	2.68	1.61	1.41	1.57	2.14	1.16	1.12	1.04	1.04	1.01	1.35	1.15	1.7	1.71	1.38							2	PF	ADI-15741
2	CTL	FVM-09	1.35	1.54	1.7	1.31	1.69	2.88	1.9	2.74	0.94	0.96	3.27	1.18	2.44	3.62	0.98	0.89	0.01	1.5	1.77	1.92	2.64	1.71	1.06	1.36	1.83	1.04	1.09	1.07	1.33	1.63	1.33	1.44	1.39	1.36	0.59							2	PF	ADI-15909
3	CTL	c13C6	3.52	2.47	2.53	2.17	2.74	5	3.75	2.04	1.52	1.69	2.94	1.73	2.3	3.46	2.12	2.84	1.54	0.19	0.17	0.16	0.24	0.26	1.69	0.19	0.26	1.5	1.42	1.01	1.03	1.14	1.69	1.14	1.77	0.98	1.87							2	CTL/UA	ADI-15946 (PE-64)
3	CTL	mAb114	10.37	2.44	2.38	2.01	2.58	3.66	2.91	1.82	1.44	1.33	3.08	1.43	1.47	3.54	1.91	1.99	1.47	0.22	0.03	0.2	0.67	0.35	0.77	0.41	0.32	3.13	2.19	0.97	1.08	1.12	1.34	1.05	1.76	0.96	1.71							2	PF	ADI-16047
3	PF	ADI-15797	3.79	2.16	2.75	2.14	2.89	3.44	2.46	2.61	1.17	2.02	3.97	1.54	2.55	5.18	3.52	2.12	1.61	0.22	0.41	0.1	0.45	0.79	1.89	1.57	2.38	1.36	1.19	1.21	1.29	1.15	2.45	1.51	3.11	1.53	3.83							2	CTL	c2G4-N
3	PF	ADI-15897	1.47	1.67	1.51	0.84	1.61	1.89	1.95	1.49	0.83	0.9	1.93	1.01	1.18	2.33	1.16	1.2	0.81	1.25	0.47	0.14	0.23	0.11	0.1	0.06	0.11	0.44	0.83	0.98	1.05	1.09	0.94	1.01	0.86	1.03	1.64							2	CTL	CA45
3	PF	ADI-16024	1.67	1.7	1.48	0.73	1.67	1.69	2.09	1.59	0.72	0.79	2.02	0.92	0.99	2.5	1.1	1.43	0.67	1.34	1.7	3.34	4.48	0.04	0.07	0.03	0.05	0.37	0.82	0.99	1.06	1.08	0.99	1.03	0.82	0.98	1.88							2	CTL	FVM-09
3	PF	ADI-15767	1.94	1.97	1.84	0.96	2.01	2.35	2.33	1.51	0.95	1.23	2.23	1.01	1.35	2.67	1.52	1.62	1.02	1.32	0.48	2.23	0.1	0.05	0.09	0.03	0.06	0.42	0.89	1.03	1.12	1.12	1.15	1.14	1.04	1.05	2.14							2	CTL	KZ52
3	UA	ADI-16007	1.73	1.78	1.65	1.13	1.81	2.14	2.14	1.69	1.26	1.49	3.03	1.29	1.42	3.45	1.7	1.36	1.41	1.13	0.87	1.01	0.52	0.94	0.79	1.08	0.76	0.82	0.98	1.01	1.05	1.09	1.06	1.15	0.82	1.19	2.02							2	CTL	mAb100
4	PF	ADI-15779	0.93	1.56	0.77	0.71	0.34	1.63	1.21	1.44	0.86	2.05	2.52	0.77	1.76	0.42	0.53	1.64	1.87	1.59	1.73	2.23	1.29	1.76	1.47	2.17	0.21	0.01	0.02	0.15	0.3	0.7	0.17	0.11	0.07	0.76	2.08							3	PF	ADI-15767
4	UA	ADI-15810	2.62	1.54	1.13	0.75	1.05	1.51	2.1	0.89	0.94	1.47	2.75	1.04	1.29	1.19	0.64	1.9	0.81	2.11	1.27	1.3	2.01	0.71	0.63	1.16	0.42	0.14	0.19	0.38	0.74	0.88	0.69	0.68	0.7	0.86	1.94							3	PF	ADI-15797
4	PF	ADI-15884	1.53	0.74	0.33	0.6	0.29	0.8	1.13	2.26	2.8	2.62	2.57	2.8	2.85	0.44	3.89	1.3	1.92	1.48	1.62	2.64	1.74	2.37	1.84	3.4	0.45	0.15	0.1	0.07	0.09	0.22	0.07	0.15	0.21	0.82	3.32							3	PF	ADI-15897
5	PF	ADI-15944	1.28	1.21	0.42	1.21	0.24	1.49	1.27	1.25	1.4	1.43	1.55	1.34	1.46	0.17	1.64	1.18	1.38	0.54	1.42	1.98	0.76	1.82	1.58	2.03	0.7	1.07	0.95	0.93	0.03	0.06	0.02	0.03	0.93	0.99	1.99							3	UA	ADI-16007
5	CTL	h4B8	1.13	1.14	0.27	1.17	0.24	1.52	1.52	0.84	1.07	1.21	1.39	1.15	1	0.14	1.43	1.07	1.13	0.73	1.29	2.04	0.48	1.13	1.11	1.93	0.43	1.19	1.01	1.08	0.06	0.09	0.04	0.04	1.02	0.81	1.92							3	PF	ADI-16024
5	PF	ADI-15970	1.21	1.38	0.75	1.37	0.6	1.63	1.35	1.18	1.29	1.5	1.68	1.43	1.35	0.49	1.59	1.26	1.49	0.13	1.28	1.73	0.67	1.87	1.54	1.92	1.06	1.14	1.08	0.97	0.19	0.22	0.06	0.08	1.23	1.17	1.93							3	CTL	c13C6
5	PF	ADI-15751	1.2	1.35	0.66	1.34	0.52	1.62	1.32	1.17	1.32	1.42	1.54	1.45	1.32	0.33	1.57	1.27	1.44	0.07	1.19	1.59	0.45	1.76	1.51	1.71	0.89	1.14	1.08	0.99	0.15	0.16	0.03	0.03	1.13	1.12	1.82							3	CTL	FVM-04
6	PF	ADI-15983	1.32	1.07	1.41	1.42	1.64	1.31	1.41	1.11	1.3	1.5	1.61	1.51	1.18	1.93	1.38	1.21	1.82	1.63	1.79	2.19	1.23	2.08	1.63	2.05	1.77	1.32	1.33	1.15	1.46	1.53	1.68	1.78	0.08	1.64	1.84							3	CTL	mAb114
7	PF	ADI-15816	1.75	1.95	2	1.97	1.99	3.16	2.16	1.69	1.5	1.61	2.28	1.62	1.55	2.47	1.69	1.76	1.58	1.27	1.39	1.81	2.21	2.19	1.7	1.79	2	1.08	1.05	1.05	1.08	1.05	1.65	1.11	1.68	0.6	1.46							4	PF	ADI-15779
																																												4	UA	ADI-15810
																																												4	PF	ADI-15884
																																												5	PF	ADI-15751
																																												5	PF	ADI-15944
																																												5	PF	ADI-15970
																																												5	CTL	h4B8
																																												6	PF	ADI-15983
																																												7	PF	ADI-15816
																																												8	UA	ADI-15933

## Sheet: (S5) Pathfinder only
		Community	1	2	2	2	3	3	3	3	4	4	5	5	5	6	7
		Source	PF	PF	PF	PF	PF	PF	PF	PF	PF	PF	PF	PF	PF	PF	PF
Community	Source	mAb ID	ADI-15841	ADI-15741	ADI-16047	ADI-15909	ADI-15797	ADI-15897	ADI-16024	ADI-15767	ADI-15779	ADI-15884	ADI-15944	ADI-15970	ADI-15751	ADI-15983	ADI-15816
1	PF	ADI-15841	0.18	1.6	1.05	1.32	2.66	2.08	1.63	1.8	1.08	1.03	1.04	1.33	1.05	0.83	1.57
2	PF	ADI-15741	1.56	0.01	0.15	0.41	2.67	1.63	1.34	1.37	1.1	1.09	1.08	1.13	1.1	1.5	1.55
2	PF	ADI-16047	1.42	-0.01	0.01	0.2	3.14	2.05	1.7	2.18	1.16	1.1	1.13	1.17	1.18	1.34	1.89
2	PF	ADI-15909	1.71	0.04	0.22	0.4	2.68	1.61	1.41	1.57	1.16	1.04	1.04	1.35	1.15	1.7	1.71
3	PF	ADI-15797	3.79	2.02	3.52	2.12	0.45	0.79	1.89	1.57	1.36	1.21	1.29	2.45	1.51	3.11	1.53
3	PF	ADI-15897	1.47	0.9	1.16	1.2	0.23	0.11	0.1	0.06	0.44	0.98	1.05	0.94	1.01	0.86	1.03
3	PF	ADI-16024	1.67	0.79	1.1	1.43	4.48	0.04	0.07	0.03	0.37	0.99	1.06	0.99	1.03	0.82	0.98
3	PF	ADI-15767	1.94	1.23	1.52	1.62	0.1	0.05	0.09	0.03	0.42	1.03	1.12	1.15	1.14	1.04	1.05
4	PF	ADI-15779	0.93	2.05	0.53	1.64	1.29	1.76	1.47	2.17	0.01	0.15	0.3	0.17	0.11	0.07	0.76
4	PF	ADI-15884	1.53	2.62	3.89	1.3	1.74	2.37	1.84	3.4	0.15	0.07	0.09	0.07	0.15	0.21	0.82
5	PF	ADI-15944	1.28	1.43	1.64	1.18	0.76	1.82	1.58	2.03	1.07	0.93	0.03	0.02	0.03	0.93	0.99
5	PF	ADI-15970	1.21	1.5	1.59	1.26	0.67	1.87	1.54	1.92	1.14	0.97	0.19	0.06	0.08	1.23	1.17
5	PF	ADI-15751	1.2	1.42	1.57	1.27	0.45	1.76	1.51	1.71	1.14	0.99	0.15	0.03	0.03	1.13	1.12
6	PF	ADI-15983	1.32	1.5	1.38	1.21	1.23	2.08	1.63	2.05	1.32	1.15	1.46	1.68	1.78	0.08	1.64
7	PF	ADI-15816	1.75	1.61	1.69	1.76	2.21	2.19	1.7	1.79	1.08	1.05	1.08	1.65	1.11	1.68	0.6

## Sheet: (S6) Neutralization
ADI ID	1.2 ml yield (ug)	50% Neutralizing	80% Neutralizing	FACS bin	HT-SPR bin	VH Germline
ADI-15757	32.4	+	+	ADI-15974	1	VH1-2
ADI-16061	22.5	+	+	ADI-15974	1	VH1-46
ADI-15974	18	+	+	ADI-15974	1	VH1-46
ADI-15956	17.1	+	+	ADI-15974	1	VH1-46
ADI-15848	16.2	+	+	ADI-15974	1	VH1-46
ADI-15758	14.4	+	+	ADI-15974	1	VH1-46
ADI-15999	9.9	+	+	ADI-15974	1	VH3-23
ADI-15785	23.4	+	+	ADI-15974	1	VH3-30
ADI-15820	23.4	+	+	ADI-15974	1	VH4-59
ADI-15981	38.7	+	-	ADI-15974	1	VH1-69
ADI-15976	35.1	+	-	ADI-15974	1	VH4-59
ADI-15732	17.1	+	-	ADI-15974	1	VH3-30
ADI-15841	14.4	+	-	ADI-15974	1	VH3-30
ADI-15916	9.9	+	-	ADI-15974	1	VH3-30
ADI-15941	8.1	+	-	ADI-15974	1	VH1-2
ADI-15845	18	-	-	ADI-15974	1	VH1-2
ADI-15925	37.8	-	-	ADI-15974	1	VH3-30
ADI-15811	17.1	-	-	ADI-15974	1	VH3-30
ADI-15819	9.9	-	-	ADI-15974	1	VH3-30
ADI-15844	24.3	-	-	ADI-15974	1	VH4-34
ADI-15782	23.4	-	-	ADI-15974	1	VH4-4
ADI-16003	20.7	-	-	ADI-15974	1	VH4-4
ADI-15901	16.2	-	-	ADI-15974	1	VH4-59
ADI-15975	6.3	ND	ND	ADI-15974	1	VH4-4
ADI-15935	23.4	+	+	KZ52	2	VH1-18
ADI-15784	19.8	+	+	KZ52	2	VH1-18
ADI-15871	21.6	+	+	KZ52	2	VH1-2
ADI-16039	9	+	+	KZ52	2	VH1-2
ADI-15759	12.6	+	+	KZ52	2	VH1-46
ADI-16029	6.3	+	+	13C6/1H3	2	VH3-13
ADI-15946	23.4	+	+	KZ52	2	VH3-15
ADI-15847	25.2	+	+	KZ52	2	VH3-23
ADI-15878	12.6	+	+	KZ52	1_2	VH3-23
ADI-15742	9.9	+	+	KZ52	1_2	VH3-23
ADI-15850	6.3	+	+	KZ52	2	VH3-23
ADI-15818	33.3	+	+	KZ52	2_3	VH3-48
ADI-15762	18.9	+	+	KZ52	2_3	VH3-48
ADI-15879	13.5	+	+	KZ52	2	VH3-53
ADI-15881	38.7	+	+	KZ52	2	VH4-31
ADI-16005	24.3	+	+	KZ52	2	VH4-34
ADI-15908	18.9	+	+	KZ52	2	VH4-34
ADI-15734	13.5	+	+	KZ52	2	VH4-34
ADI-15978	11.7	+	+	KZ52	2	VH4-34
ADI-15887	15.3	+	+	KZ52	2	VH4-59
ADI-16019	12.6	+	+	KZ52	2	VH4-59
ADI-15953	25.2	+	+	KZ52	2	VH4-61
ADI-15980	18.9	+	-	Undefined	2	VH1-2
ADI-16047	8.1	+	-	KZ52	2_4	VH2-5
ADI-15915	21.6	+	-	KZ52	2	VH3-21
ADI-15854	12.6	+	-	KZ52	2	VH3-21
ADI-15912	18.9	+	-	KZ52	2	VH4-34
ADI-15952	16.2	+	-	KZ52	2	VH4-34
ADI-15843	13.5	+	-	KZ52	2	VH4-34
ADI-15865	24.3	+	-	KZ52	2	VH4-39
ADI-15822	26.1	-	-	KZ52	2	VH1-2
ADI-15842	17.1	-	-	KZ52	1_2	VH1-46
ADI-15808	11.7	-	-	Undefined	2	VH3-33
ADI-15868	9	-	-	KZ52	2	VH3-33
ADI-15876	11.7	-	-	KZ52	2	VH3-7
ADI-15786	18.9	-	-	KZ52	2	VH4-30-2
ADI-15958	37.8	-	-	KZ52	2	VH4-34
ADI-15839	23.4	-	-	KZ52	2	VH4-34
ADI-16031	22.5	-	-	KZ52	2	VH4-34
ADI-15977	18	-	-	KZ52	2	VH4-34
ADI-15743	13.5	-	-	KZ52	2	VH4-34
ADI-15873	31.5	-	-	KZ52	2	VH4-39
ADI-15741	20.7	-	-	KZ52	2	VH4-4
ADI-15877	17.1	-	-	KZ52	2	VH4-59
ADI-15909	24.3	-	-	KZ52	2	VH6-1
ADI-15860	36.9	ND	ND	KZ52	2	VH4-59
ADI-15857	10.8	NR	NR	NR	2	VH4-31
ADI-15834	26.1	+	+	13C6/1H3	3	VH1-18
ADI-16007	23.4	+	+	13C6/1H3	3	VH1-18
ADI-15817	19.8	+	+	13C6/1H3	3	VH1-18
ADI-15756	18.9	+	+	13C6/1H3	3	VH1-18
ADI-15761	17.1	+	+	13C6/1H3	3	VH1-18
ADI-15797	17.1	+	+	13C6/1H3	3	VH1-18
ADI-15870	16.2	+	+	13C6/1H3	3	VH1-18
ADI-15864	11.7	+	+	13C6/1H3	3	VH1-18
ADI-15763	7.2	+	+	13C6/1H3	3	VH1-18
ADI-15739	46.8	+	+	13C6/1H3	3	VH1-2
ADI-15987	39.6	+	+	13C6/1H3	3	VH1-2
ADI-16020	18.9	+	+	13C6/1H3	3	VH1-2
ADI-15917	16.2	+	+	13C6/1H3	3	VH1-2
ADI-15889	15.3	+	+	13C6/1H3	3	VH1-2
ADI-16030	15.3	+	+	13C6/1H3	3	VH1-2
ADI-15788	14.4	+	+	13C6/1H3	3	VH1-2
ADI-15961	18	+	+	13C6/1H3	3	VH1-3
ADI-15764	15.3	+	+	13C6/1H3	3	VH1-3
ADI-16058	11.7	+	+	13C6/1H3	3	VH1-3
ADI-15927	10.8	+	+	13C6/1H3	3	VH1-46
ADI-15794	26.1	+	+	13C6/1H3	3	VH1-69
ADI-15775	25.2	+	+	13C6/1H3	3	VH1-69
ADI-15766	18.9	+	+	13C6/1H3	3	VH1-69
ADI-15922	18	+	+	13C6/1H3	3	VH1-69
ADI-16044	18	+	+	13C6/1H3	3	VH1-69
ADI-16008	16.2	+	+	13C6/1H3	3	VH1-69
ADI-15913	3.6	+	+	13C6/1H3	3	VH1-69
ADI-15809	19.8	+	+	13C6/1H3	3	VH2-5
ADI-15968	18.9	+	+	13C6/1H3	3	VH2-5
ADI-16006	16.2	+	+	13C6/1H3	3	VH2-5
ADI-15962	19.8	+	+	13C6/1H3	3	VH3-11
ADI-16032	10.8	+	+	13C6/1H3	3	VH3-11
ADI-15765	21.6	+	+	Undefined	3	VH3-15
ADI-15830	18.9	+	+	13C6/1H3	3	VH3-15
ADI-15735	15.3	+	+	13C6/1H3	3	VH3-15
ADI-15824	15.3	+	+	13C6/1H3	3	VH3-15
ADI-15898	7.2	+	+	13C6/1H3	3	VH3-15
ADI-16046	7.2	+	+	13C6/1H3	3	VH3-15
ADI-15800	18	+	+	13C6/1H3	3	VH3-21
ADI-15737	16.2	+	+	13C6/1H3	3	VH3-21
ADI-15821	13.5	+	+	13C6/1H3	3	VH3-21
ADI-15902	13.5	+	+	13C6/1H3	3	VH3-21
ADI-16056	13.5	+	+	13C6/1H3	3	VH3-21
ADI-15993	12.6	+	+	13C6/1H3	3	VH3-21
ADI-16037	11.7	+	+	13C6/1H3	3	VH3-21
ADI-15791	10.8	+	+	13C6/1H3	3	VH3-21
ADI-15733	9	+	+	13C6/1H3	3	VH3-21
ADI-16042	7.2	+	+	Undefined	3	VH3-21
ADI-15769	5.4	+	+	13C6/1H3	3	VH3-21
ADI-16009	5.4	+	+	13C6/1H3	3	VH3-21
ADI-15940	3.6	+	+	13C6/1H3	3	VH3-21
ADI-15827	46.8	+	+	13C6/1H3	3	VH3-23
ADI-15939	18.9	+	+	13C6/1H3	3	VH3-23
ADI-15746	10.8	+	+	13C6/1H3	3	VH3-23
ADI-15767	7.2	+	+	13C6/1H3	3	VH3-23
ADI-15823	5.4	+	+	13C6/1H3	3	VH3-23
ADI-15957	2.7	+	+	13C6/1H3	3	VH3-23
ADI-15768	7.2	+	+	13C6/1H3	2_3	VH3-23
ADI-16010	7.2	+	+	13C6/1H3	2_3	VH3-23
ADI-16011	39.6	+	+	13C6/1H3	3	VH3-30
ADI-15736	6.3	+	+	13C6/1H3	3	VH3-30
ADI-15919	9.9	+	+	13C6/1H3	3	VH3-33
ADI-16015	8.1	+	+	13C6/1H3	3	VH3-33
ADI-15960	22.5	+	+	Undefined	3	VH3-48
ADI-16013	22.5	+	+	13C6/1H3	3	VH3-48
ADI-15923	15.3	+	+	13C6/1H3	3	VH3-48
ADI-15903	13.5	+	+	Undefined	3	VH3-48
ADI-15932	13.5	+	+	13C6/1H3	3	VH3-48
ADI-15787	12.6	+	+	13C6/1H3	3	VH3-48
ADI-15892	9	+	+	13C6/1H3	3	VH3-48
ADI-15920	9	+	+	13C6/1H3	3	VH3-48
ADI-16016	9	+	+	13C6/1H3	3	VH3-48
ADI-16055	9	+	+	13C6/1H3	3	VH3-48
ADI-15731	15.3	+	+	13C6/1H3	3	VH3-49
ADI-15750	6.3	+	+	13C6/1H3	3	VH3-49
ADI-15754	25.2	+	+	13C6/1H3	3	VH3-64
ADI-15992	11.7	+	+	13C6/1H3	3	VH3-64D
ADI-15796	6.3	+	+	13C6/1H3	3	VH3-74
ADI-15867	33.3	+	+	13C6/1H3	3	VH4-30-4
ADI-16038	16.2	+	+	13C6/1H3	3	VH4-30-4
ADI-15888	13.5	+	+	13C6/1H3	3	VH4-30-4
ADI-15749	39.6	+	+	13C6/1H3	3	VH4-34
ADI-15752	28.8	+	+	13C6/1H3	3	VH4-34
ADI-15862	21.6	+	+	13C6/1H3	3	VH4-34
ADI-15938	21.6	+	+	13C6/1H3	3	VH4-34
ADI-16000	18.9	+	+	13C6/1H3	3	VH4-34
ADI-15918	16.2	+	+	13C6/1H3	3	VH4-34
ADI-16018	15.3	+	+	13C6/1H3	3	VH4-34
ADI-16026	15.3	+	+	13C6/1H3	3	VH4-34
ADI-16040	14.4	+	+	13C6/1H3	3	VH4-34
ADI-16049	42.3	+	+	13C6/1H3	3	VH4-39
ADI-15806	25.2	+	+	13C6/1H3	3	VH4-39
ADI-15801	23.4	+	+	13C6/1H3	3	VH4-39
ADI-16048	21.6	+	+	13C6/1H3	3	VH4-39
ADI-15856	18	+	+	13C6/1H3	3	VH4-39
ADI-15914	16.2	+	+	13C6/1H3	3	VH4-39
ADI-15874	15.3	+	+	13C6/1H3	3	VH4-39
ADI-15894	11.7	+	+	13C6/1H3	3	VH4-39
ADI-15891	3.6	+	+	13C6/1H3	3	VH4-39
ADI-15853	23.4	+	+	13C6/1H3	3	VH4-4
ADI-15942	13.5	+	+	13C6/1H3	3	VH4-4
ADI-16034	13.5	+	+	13C6/1H3	3	VH4-4
ADI-15988	21.6	+	+	13C6/1H3	3	VH4-59
ADI-16060	13.5	+	+	13C6/1H3	3	VH4-59
ADI-15792	11.7	+	+	13C6/1H3	3	VH4-61
ADI-15930	22.5	+	+	13C6/1H3	3	VH5-10-1
ADI-15885	24.3	+	+	13C6/1H3	3	VH5-51
ADI-15773	21.6	+	+	13C6/1H3	3	VH5-51
ADI-15866	13.5	+	+	13C6/1H3	3	VH5-51
ADI-15989	18.9	+	-	13C6/1H3	3	VH1-2
ADI-16054	14.4	+	-	13C6/1H3	3	VH1-2
ADI-15835	18.9	+	-	13C6/1H3	3	VH1-3
ADI-15949	22.5	+	-	13C6/1H3	3	VH3-11
ADI-15934	42.3	+	-	13C6/1H3	3	VH3-15
ADI-15897	18	+	-	13C6/1H3	3	VH3-48
ADI-15994	13.5	+	-	13C6/1H3	3	VH3-48
ADI-15965	12.6	+	-	13C6/1H3	3	VH3-48
ADI-15931	25.2	+	-	13C6/1H3	3	VH3-7
ADI-16028	22.5	+	-	13C6/1H3	3	VH4-30-4
ADI-15973	17.1	+	-	13C6/1H3	3	VH4-30-4
ADI-16017	42.3	+	-	13C6/1H3	3	VH4-39
ADI-15900	23.4	+	-	13C6/1H3	3	VH4-39
ADI-15815	24.3	+	-	13C6/1H3	3	VH4-4
ADI-16024	13.5	-	-	13C6/1H3	3	VH1-2
ADI-15807	20.7	-	-	13C6/1H3	3	VH1-46
ADI-15814	15.3	-	-	13C6/1H3	3	VH3-15
ADI-16036	9	-	-	13C6/1H3	3	VH3-23
ADI-16033	5.4	-	-	13C6/1H3	3	VH3-23
ADI-16053	11.7	-	-	ADI-15810	3	VH3-48
ADI-15833	9.9	-	-	13C6/1H3	3	VH3-48
ADI-15771	21.6	-	-	13C6/1H3	3	VH3-7
ADI-15872	21.6	-	-	13C6/1H3	3	VH4-39
ADI-16025	18	-	-	13C6/1H3	3	VH4-39
ADI-15802	31.5	-	-	13C6/1H3	3	VH5-10-1
ADI-15928	26.1	ND	ND	13C6/1H3	3	VH4-4
ADI-15936	9	ND	ND	13C6/1H3	3	VH3-21
ADI-15838	3.6	NR	NR	NR	3	VH3-21
ADI-15951	63.9	+	+	ADI-15810	4	VH1-2
ADI-15882	18.9	+	+	ADI-15810	4	VH3-48
ADI-15858	11.7	+	+	ADI-15810	4	VH3-48
ADI-15886	5.4	+	+	ADI-15974	4	VH3-53
ADI-15859	14.4	+	+	ADI-15810	4	VH5-51
ADI-16001	4.5	+	-	ADI-15810	4	VH3-15
ADI-15998	21.6	+	-	ADI-15810	4	VH3-21
ADI-15884	22.5	+	-	ADI-15810	4	VH4-4
ADI-15748	23.4	+	-	ADI-15810	4	VH5-51
ADI-15966	20.7	-	-	ADI-15810	4	VH1-2
ADI-15810	19.8	-	-	ADI-15810	4	VH1-46
ADI-15804	18.9	-	-	ADI-15810	4	VH1-46
ADI-15779	14.4	-	-	ADI-15810	4	VH2-70
ADI-15813	12.6	-	-	ADI-15810	4	VH3-30
ADI-15852	12.6	-	-	ADI-15974	4	VH3-7
ADI-15969	11.7	-	-	ADI-15810	4	VH3-7
ADI-15984	10.8	-	-	ADI-15810	4	VH3-7
ADI-16050	27.9	-	-	ADI-15810	4	VH4-34
ADI-15781	31.5	-	-	ADI-15810	4	VH5-10-1
ADI-15776	12.6	NR	NR	NR	4	VH3-21
ADI-16023	16.2	NR	NR	NR	4	VH5-51
ADI-15970	7.2	+	+	Undefined	5	VH3-23
ADI-15751	11.7	+	+	Undefined	4_5	VH3-23
ADI-15986	29.7	+	-	Undefined	5	VH3-23
ADI-16059	7.2	-	-	Undefined	5	VH3-23
ADI-15836	22.5	-	-	Undefined	4_5	VH3-23
ADI-15778	1.8	-	-	Undefined	5	VH3-48
ADI-15944	26.1	ND	ND	Undefined	5	VH4-59
ADI-16014	6.3	NR	NR	NR	5	VH3-23
ADI-16052	20.7	-	-	ADI-15983	6	VH3-49
ADI-15983	30.6	ND	ND	ADI-15983	6	VH1-2
ADI-15816	24.3	-	-	Undefined	7	VH3-7
ADI-15933	16.2	+	+	ADI-15933	8	VH3-33
ADI-15745	11.7	+	-	ADI-15974	X	VH3-64D
ADI-15805	4.5	-	-	ADI-15974	X	VH1-3
ADI-16062	29.7	-	-	ADI-15974	X	VH4-34
ADI-15963	2.7	-	-	ADI-15974	X	VH4-34
ADI-15780	22.5	+	+	KZ52	X	VH1-18
ADI-15772	7.2	+	+	KZ52	X	VH1-18
ADI-15995	30.6	+	+	KZ52	X	VH1-46
ADI-15883	27.9	+	+	KZ52	X	VH3-30
ADI-15798	12.6	+	+	KZ52	X	VH3-48
ADI-15783	20.7	+	+	KZ52	X	VH4-34
ADI-15991	28.8	+	-	KZ52	X	VH1-18
ADI-15997	17.1	+	-	KZ52	X	VH1-24
ADI-15851	18.9	+	-	KZ52	X	VH4-31
ADI-15861	21.6	+	-	KZ52	X	VH4-34
ADI-15947	13.5	+	-	KZ52	X	VH4-34
ADI-15911	9	-	-	KZ52	X	VH3-7
ADI-15982	3.6	-	-	KZ52	X	VH4-59
ADI-15826	27	+	+	13C6/1H3	X	VH1-18
ADI-15760	14.4	+	+	13C6/1H3	X	VH1-18
ADI-15937	6.3	+	+	13C6/1H3	X	VH1-18
ADI-15744	22.5	+	+	13C6/1H3	X	VH1-3
ADI-16012	18	+	+	13C6/1H3	X	VH1-3
ADI-15869	9	+	+	13C6/1H3	X	VH2-5
ADI-15945	10.8	+	+	13C6/1H3	X	VH3-11
ADI-15795	8.1	+	+	13C6/1H3	X	VH3-15
ADI-15863	14.4	+	+	13C6/1H3	X	VH3-21
ADI-15849	10.8	+	+	13C6/1H3	X	VH3-21
ADI-15929	7.2	+	+	13C6/1H3	X	VH3-21
ADI-15825	5.4	+	+	13C6/1H3	X	VH3-21
ADI-15955	1.8	+	+	13C6/1H3	X	VH3-21
ADI-15774	9	+	+	13C6/1H3	X	VH3-23
ADI-15828	3.6	+	+	13C6/1H3	X	VH3-23
ADI-15907	19.8	+	+	13C6/1H3	X	VH3-30
ADI-15738	16.2	+	+	13C6/1H3	X	VH3-30
ADI-15755	13.5	+	+	13C6/1H3	X	VH3-30
ADI-15904	13.5	+	+	13C6/1H3	X	VH3-30
ADI-15926	9.9	+	+	13C6/1H3	X	VH3-30
ADI-16045	5.4	+	+	13C6/1H3	X	VH3-30
ADI-15832	23.4	+	+	13C6/1H3	X	VH3-33
ADI-15896	9.9	+	+	13C6/1H3	X	VH3-33
ADI-15740	11.7	+	+	13C6/1H3	X	VH3-48
ADI-15803	7.2	+	+	13C6/1H3	X	VH3-53
ADI-15747	1.8	+	+	13C6/1H3	X	VH3-66
ADI-15789	10.8	+	+	13C6/1H3	X	VH3-7
ADI-15964	3.6	+	+	13C6/1H3	X	VH3-7
ADI-15799	2.7	+	+	13C6/1H3	X	VH3-74
ADI-15829	7.2	+	+	13C6/1H3	X	VH4-31
ADI-16063	36	+	+	13C6/1H3	X	VH4-34
ADI-15793	13.5	+	+	13C6/1H3	X	VH4-34
ADI-15990	27	+	+	13C6/1H3	X	VH4-59
ADI-15875	21.6	+	+	13C6/1H3	X	VH5-10-1
ADI-15890	10.8	+	-	13C6/1H3	X	VH1-18
ADI-15831	9	+	-	13C6/1H3	X	VH3-21
ADI-15899	17.1	+	-	13C6/1H3	X	VH3-30
ADI-15924	9	+	-	13C6/1H3	X	VH3-30
ADI-15906	10.8	+	-	13C6/1H3	X	VH3-48
ADI-15910	9	+	-	13C6/1H3	X	VH3-7
ADI-15921	54.9	-	-	13C6/1H3	X	VH1-46
ADI-15948	23.4	-	-	13C6/1H3	X	VH3-30
ADI-15967	47.7	-	-	13C6/1H3	X	VH3-48
ADI-15880	7.2	-	-	13C6/1H3	X	VH3-7
ADI-15950	27	-	-	13C6/1H3	X	VH4-34
ADI-15985	2.7	-	-	13C6/1H3	X	VH4-34
ADI-15895	2.7	+	-	ADI-15810	X	VH3-48
ADI-15777	34.2	-	-	ADI-15810	X	VH1-46
ADI-15996	13.5	-	-	ADI-15810	X	VH1-46
ADI-15954	8.1	-	-	ADI-15810	X	VH1-46
ADI-15812	12.6	-	-	ADI-15810	X	VH4-4
ADI-15753	8.1	-	-	ADI-15810	X	VH5-51
ADI-15893	1.8	ND	ND	ADI-15810	X	VH5-10-1
ADI-15855	18	-	-	ADI-15983	X	VH3-23
ADI-15972	18	-	-	ADI-15983	X	VH4-31
ADI-16022	18.9	-	-	ADI-15933	X	VH3-33
ADI-15979	18	-	-	Mucin-like	X	VH3-64D
ADI-15959	21.6	+	+	Undefined	X	VH3-21
ADI-15943	11.7	+	+	Undefined	X	VH4-34
ADI-15971	13.5	+	-	Undefined	X	VH3-33
ADI-16041	18	-	-	Undefined	X	VH4-59
ADI-16002	27.9	NR	NR	NR	X	VH3-33
ADI-15846	24.3	NR	NR	NR	X	VH4-4

## Sheet: (S7) Mouse Model
mAb	# survival (out of 10)	FACS bin	HT-SPR bin
ADI-15999	10	ADI-15974	1
ADI-15758	8	ADI-15974	1
ADI-15974	8	ADI-15974	1
ADI-15848	7	ADI-15974	1
ADI-15956	7	ADI-15974	1
ADI-16061	7	ADI-15974	1
ADI-15820	6	ADI-15974	1
ADI-15742	10	KZ52	2
ADI-15784	8	KZ52	2
ADI-15878	8	KZ52	1_2
ADI-15772	7	KZ52	excluded
ADI-15734	6	KZ52	2
2G4	4	KZ52	2
ADI-15818	3	KZ52	2_3
ADI-16037	8	13C6/1H3	3
ADI-15731	4	13C6/1H3	3
ADI-15932	4	13C6/1H3	3
ADI-15940	4	13C6/1H3	3
ADI-15817	4	13C6/1H3	3
ADI-16044	2	13C6/1H3	3
ADI-15744	4	13C6/1H3	excluded
ADI-15765	4	Undefined	3
ADI-15903	4	Undefined	3
ADI-15960	5	Undefined	3
ADI-15959	5	Undefined	excluded
PBS	2	N/A	N/A

## Sheet: (S8) GPcl Heat Map
	Community	1	1	1	1	1	1	1	1_2	2	2	2	2	2	2	2	2	2	2	2	2	2	2	3
Community	mAb ID	ADI-15811	ADI-15916	ADI-15819	ADI-15901	ADI-15976	ADI-15782	PE-16 (ADI-16061)	PE-87 (ADI-15878)	mab100	ADI-15935	ADI-15784	KZ52	CA45	ADI-15857	ADI-15881	ADI-15843	ADI-15958	ADI-15978	ADI-15912	ADI-16019	ADI-15946	PE-64 (ADI-15946)	mab114
1	ADI-15811	0.37	-0.08	-0.08	0.06	0.02	-0.09	0	-0.01	2.28	2.31	1.83	1.6	1.73	1.71	2.04	2.36	2.18	1.97	2.53	1.42	3.01	2.55	4.42
1	ADI-16003	0.29	0.14	0.03	-0.03	-0.03	-0.1	0.03	0.02	4.18	2.46	1.94	2.94	2.97	2.21	2.51	3.05	2.95	2.53	3.12	2.03	2.7	3.55	5.46
1	ADI-15841	0.66	0.25	0.31	0.17	0.14	0.07	0.01	0	1.56	1.42	1.15	1.13	1.47	1.17	1.35	1.31	1.41	1.32	1.37	1.19	1.59	1.58	2.59
1	ADI-15981	0.6	0.22	0.1	-0.01	0.04	-0.01	0.08	0.01	1.2	1.68	1.29	0.68	1	1.22	1.5	1.32	1.25	1.28	1.32	0.95	3.46	2.54	3.03
1	ADI-15916	0.61	0.11	0.23	0.21	0.16	0.06	0.01	0	1.63	1.5	1.16	1.16	1.51	1.18	1.44	1.34	1.42	1.33	1.43	1.14	1.87	1.79	2.95
1	ADI-15819	0.66	0.2	0.3	0.25	0.36	0.11	0.05	0.02	1.3	1.27	1.03	0.88	1.17	1.01	1.31	1.17	1.21	1.15	1.24	0.92	2.02	1.81	2.86
1	ADI-15925	0.65	0.17	0.24	0.28	0.21	0.1	0.01	0.01	1.53	1.64	1.33	1.1	1.43	1.29	1.62	1.43	1.45	1.4	1.51	1.09	2.37	2.08	3.17
1	ADI-15732	0.61	0.21	0.3	0.28	0.21	0.01	0	-0.01	1.37	1.56	1.28	0.93	1.25	1.14	1.49	1.37	1.34	1.33	1.48	0.97	2.69	2.07	3.32
1	ADI-15785	0.63	0.13	0.22	0.17	0.12	0.04	0.01	0	1.54	1.46	1.12	0.99	1.35	1.15	1.41	1.33	1.37	1.33	1.39	1.1	2.05	1.78	2.91
1	ADI-15975	0.95	0.87	0.52	0.16	0.06	0.05	0.02	0.01	1.46	1.54	1.23	1.1	1.42	1.27	1.51	1.37	1.39	1.36	1.43	1.1	2.16	1.95	2.93
1	ADI-15901	0.8	0.87	0.48	0.38	0.3	0.16	0.02	0.02	1.35	0.88	0.84	0.88	1.12	0.72	1.03	0.91	0.82	0.86	0.91	0.59	2.38	2.04	3.01
1	ADI-15844	1.34	0.24	1.12	0.5	0.14	0.11	0.07	0.07	1.74	1.68	1.41	1.32	1.52	1.38	1.52	1.6	1.64	1.54	1.61	1.28	1.93	1.95	2.91
1	ADI-15976	0.84	0.97	0.86	0.37	0.23	0.36	0.01	0.01	1.61	1.73	1.42	1.15	1.47	1.42	1.77	1.6	1.58	1.56	1.67	1.21	2.67	2.26	3.3
1	ADI-15999	0.89	0.61	0.65	0.66	0.71	0.38	0.01	0	1.58	1.36	1.06	1.11	1.42	1.11	1.39	1.29	1.36	1.27	1.36	1.08	2.11	1.89	2.93
1_2	ADI-15757	1.4	1.7	1.53	1.21	1.39	0.82	0.34	0.01	0.59	1.51	1.35	0.65	0.84	1.09	1.34	1.43	1.4	1.24	1.39	0.72	3.68	2.6	3.61
1_2	ADI-15845	1.55	1.62	1.47	1.28	1.39	0.83	0.15	0.03	0.7	1.49	1.27	0.61	0.79	1.06	1.37	1.14	1.17	1.03	1.21	0.71	3.47	2.46	3.47
1_2	ADI-15941	1.76	1.88	1.64	1.42	1.56	1	0.16	0.06	0.54	1.52	1.31	0.47	0.58	1.01	1.3	1.14	0.97	1.03	1.17	0.57	4.07	2.67	3.55
2	mab100	1.5	1.62	1.66	1.56	1.41	1.73	1.4	0	0.1	-0.02	0.47	0.16	0.05	0.23	0.27	0.42	0.41	0.13	0.15	1.51	4.32	3.71	3.71
2	ADI-15860	1.79	2.04	2.02	1.87	1.67	2.02	1.9	0.14	0.13	0.29	0.65	0.16	0.08	0.34	0.19	0.33	0.09	0.2	0.13	1.31	4.3	3.84	2.96
2	ADI-15935	1.38	1.57	1.5	1.47	1.36	1.49	1.6	0.03	0.85	0.02	0.31	0.42	0.12	0.24	0.21	1.42	1.15	1.38	1.52	1.21	3.38	3.14	2.87
2	ADI-15742	1.32	1.45	1.35	1.36	1.3	1.29	1.41	0	0.96	-0.01	0.22	0.46	1.11	0.7	0.92	0.68	0.91	0.42	0.42	0.36	1.7	1.32	3.07
2	ADI-15734	1.38	1.46	1.45	1.33	1.27	1.19	1.25	0	0.08	-0.04	0.06	0.06	1	0.87	1.09	0.14	1.14	0.06	0.04	0.01	2.66	2.29	2.91
2	ADI-15847	1.65	1.67	1.56	1.48	1.5	1.51	1.28	0.05	0.24	-0.05	0.1	0.13	0.05	0.07	0.04	0.22	0.04	0.14	0.13	0.13	4.6	3.49	2.73
2	ADI-15784	1.39	1.49	1.46	1.33	1.29	1.24	1.23	0.06	0.38	-0.14	0.07	0.14	0.02	-0.04	-0.06	0.52	0.36	0.36	0.5	0.48	3.97	3.28	2.87
2	KZ52	1.54	1.68	1.62	1.49	1.41	1.72	1.46	0.01	0.11	0.17	0.49	0.06	0.02	0.04	0.03	0.18	0.01	0.05	0.03	0.01	-0.15	-0.01	2.51
2	ADI-15743	1.47	1.63	1.65	1.51	1.42	1.64	1.76	-0.03	-0.02	0.1	0.2	-0.02	-0.02	-0.07	-0.08	-0.08	-0.07	-0.11	-0.06	-0.05	-0.41	-0.14	2.31
2	ADI-15865	1.26	1.32	1.3	1.24	1.24	1.3	1.59	0.03	0.08	0.02	0.25	0.04	0.02	0.01	-0.01	0.04	-0.01	0	0.01	0.02	-0.26	-0.02	2.61
2	ADI-16031	1.46	1.68	1.66	1.57	1.44	1.62	1.78	-0.01	0	0.14	0.24	-0.01	-0.01	-0.03	-0.06	-0.02	-0.05	-0.04	-0.02	-0.03	-0.32	-0.08	2.25
2	ADI-15854	1.42	1.53	1.49	1.39	1.28	1.5	1.38	0.01	0.02	0.01	0.08	0.01	0	0.02	0.08	0.02	0.02	-0.03	0	0.01	-0.22	-0.06	2.49
2	ADI-15857	1.4	1.49	1.47	1.4	1.32	1.44	1.6	0.47	0.33	0.05	0.18	0.24	0.01	0.03	0.01	0.28	0.01	0.13	0.14	0.01	-0.21	-0.03	2.4
2	ADI-15881	1.41	1.51	1.52	1.41	1.35	1.47	1.69	0.66	0.32	-0.02	0.11	0.22	0.01	0.01	-0.01	0.27	-0.01	0.13	0.13	0	-0.24	-0.04	2.39
2	ADI-15877	2.29	6.52	4.21	2.97	1.7	3.53	3.64	0.12	0.17	0.56	0.69	0.08	0.09	-0.07	-0.36	0.04	-0.29	0.01	0.08	-0.06	-2.61	-0.3	6.41
2	ADI-15879	1.49	1.56	1.63	1.49	1.44	1.79	1.39	1.61	0.36	0.06	0.29	0.22	0	-0.07	-0.06	0.32	-0.08	0.06	0.09	-0.09	-0.28	-0.03	3.34
2	ADI-16047	1.53	1.62	1.87	1.69	1.56	2.03	1.97	3.59	0.64	0.91	0.66	0.63	0.01	0.1	0.04	0.85	0.04	0.55	0.54	0.01	-0.26	-0.02	3.03
2	ADI-15843	1.57	1.55	1.53	1.36	1.35	1.52	1.46	0	0.06	1.08	1.25	0.05	0	-0.02	-0.04	0.07	-0.05	-0.02	-0.01	-0.03	-0.38	-0.07	2.21
2	ADI-15741	1.52	1.61	1.61	1.56	1.48	1.69	1.75	0.01	0.03	1.26	1.48	0	0	-0.03	-0.04	0	-0.04	-0.02	-0.02	-0.02	-0.24	-0.04	2.3
2	ADI-15839	1.36	1.42	1.39	1.31	1.27	1.38	1.62	0.01	0.08	1.16	1.36	0.03	0	-0.04	-0.05	-0.01	-0.05	-0.07	-0.03	-0.04	-0.3	-0.07	2.22
2	ADI-15958	1.42	1.51	1.6	1.53	1.43	1.69	1.82	3.73	0.86	2.32	1.92	0.73	0.08	0.13	0.13	0.99	0.01	0.56	0.51	-0.01	-0.16	-0.01	2.94
2	ADI-15978	1.54	1.61	1.61	1.43	1.37	1.6	1.52	0.02	0.1	1.56	1.69	0.08	0.02	0.03	0.04	0.11	0	-0.03	-0.01	-0.01	-0.28	-0.07	2.33
2	ADI-15912	1.53	1.62	1.63	1.47	1.4	1.62	1.58	0.02	0.15	1.52	1.64	0.13	0.04	0.08	0.06	0.21	0.02	0.07	0.04	0.01	-0.21	-0.01	2.41
2	ADI-16005	1.62	1.63	1.77	1.6	1.55	1.73	1.37	0.03	0.33	2.21	2.04	0.18	0.28	0.81	0.59	0.38	0.01	0.07	0.07	0.01	-0.1	0.05	3.11
2	ADI-15786	2.26	3.3	3.82	2.49	1.76	4.03	1.76	0.04	3.35	4.11	3.71	0.03	0.03	-0.04	-0.09	-0.06	-0.07	-0.1	-0.05	-0.04	-0.46	-0.03	6.13
2	ADI-15952	1.4	1.5	1.68	1.48	1.42	1.61	1.65	0.05	0.95	1.86	1.8	0.42	0.05	0.03	0.01	0.54	-0.01	0.2	0.17	-0.04	-0.25	-0.08	2.89
2	ADI-15915	2.71	3.14	4.05	3.26	2.47	4.72	2.51	1.47	2.35	3.95	3.37	0.03	0.01	-0.16	-0.14	-0.26	-0.17	-0.43	-0.14	-0.15	-0.28	-0.04	4.28
2	ADI-15759	1.27	1.34	1.34	1.27	1.32	1.37	1.33	1.64	0.48	1.33	1.34	0.18	0.02	-0.01	-0.01	0.24	-0.02	0.07	0.08	-0.01	-0.26	-0.04	2.62
2	ADI-15876	1.72	1.9	2.02	1.94	1.73	2.2	1.69	2.29	0.81	2.51	2.43	0.05	0.02	0.01	0.03	0.09	-0.03	0	0.03	0.01	0	0.09	3.12
2	ADI-15822	1.53	1.62	1.69	1.62	1.52	1.81	1.49	3.12	1.71	2.31	2.07	0.15	0.02	0.04	0.02	0.2	0	0.07	0.04	0.01	-0.09	0.01	2.78
2	ADI-16019	1.46	1.51	1.63	1.52	1.43	1.66	1.66	3.25	1.58	2.35	2.07	0.69	0.08	0.21	0.21	0.93	0.08	0.55	0.48	0.02	-0.08	0.01	2.53
2	ADI-15873	1.74	2.06	2.16	1.88	1.63	2.33	1.75	3.37	0.21	1.09	1.08	0.15	0	-0.05	-0.05	0.12	-0.06	-0.04	0	-0.05	0.21	0.09	3.66
2	ADI-15871	1.47	1.5	1.6	1.54	1.49	1.75	1.64	3.44	1.93	2.59	2.18	0.47	0.06	0.27	0.17	0.71	0	0.33	0.3	-0.01	-0.04	0.06	2.87
3	ADI-15938	2.09	14.67	14.34	13.11	2.63	12.3	17.43	69.66	8.99	4.81	10.24	7.63	0.55	22.14	15.27	2.3	6.39	1.48	1.23	5.5	29.17	29.67	0.01
3	ADI-16046	2.06	3.04	3.36	3.31	2.62	3.37	3.28	6.51	2.14	3.07	2.92	1.82	0.63	3.32	3.01	1.21	1.5	0.72	0.92	1.57	4.16	4.25	-0.03
3	ADI-15874	2.43	6.32	6.01	6.69	3.82	5.52	7.46	23.47	4.93	6.76	9.19	6.34	2.02	6.93	10.08	5.69	7.22	3.77	3.53	5.07	8.27	9.04	-0.08
3	ADI-15815	2.38	3.15	3.49	3.77	3.24	3.58	3.5	7.11	2.82	3.87	3.67	2.38	1.22	3.71	3.52	2.38	2.43	1.85	1.97	2.57	4.03	4.16	0.02
3	ADI-15917	2.46	5.7	5.86	6.59	3.84	5.61	7.18	21.42	5.02	3.75	6.15	6.5	3.09	6.95	9.75	6.75	6.78	5.35	4.82	4.37	7.73	8.82	0.23
3	ADI-15994	2.35	4.18	4.66	4.96	3.51	4.74	4.81	10.3	3.64	2.54	2.8	3.4	1.77	5.09	5.52	3.43	3.96	2.49	2.55	3.6	5.59	5.79	0.03
3	ADI-16008	2.23	5.26	5.68	5.94	3.56	5.44	6.79	15.62	4.3	6.2	7.26	4.71	0.93	6.02	7.96	4.16	5.39	2.6	2.65	4.01	8.14	8.46	-0.06
3	ADI-15856	2.53	7.22	6.59	6.95	3.89	6.38	8.39	28.12	4.81	7.75	10.84	6.73	1.2	7.3	10.22	5.37	6.53	3.01	3.03	4.55	10.11	11.27	-0.14
3	ADI-16009	1.84	2.19	2.22	2.36	2.17	2.29	2.37	4.36	1.87	2.61	2.47	1.53	1.11	2.49	2.31	1.58	1.74	1.32	1.42	1.64	2.87	2.95	0.32
3	ADI-16025	1.91	5.51	6.54	6.9	2.61	6.8	7.14	23.56	4.9	4.64	6.84	6.42	1.15	8.18	10.3	3.69	5.51	1.94	1.92	3.06	7.46	9.59	0
3	ADI-15872	2.55	6.91	6.75	7.22	4.01	6.41	7.97	26.16	4.77	7.85	10.45	6.52	1.37	7.64	10.45	5.57	6.86	3.26	3.32	4.9	9.77	10.6	-0.14
3	ADI-15821	2.33	3.83	4.31	4.73	3.44	4.36	4.29	8.73	3.05	4.48	4.36	2.93	1.33	4.72	5.23	2.67	3.01	1.74	1.92	2.83	5.07	5.44	-0.02
